# Supplementary material for: Electric Blue: Molecular Evolution of Three-Finger Toxins in the Long-Glanded Coral Snake Species Calliophis bivirgatus
Source: Toxins (Basel). 2021 Feb 8;13(2):124. doi: 10.3390/toxins13020124 (PMC7915963; doi:10.3390/toxins13020124)
Supplement: Supplementary file 1 [file toxins-13-00124-s001.zip]

Archive with 12 entries (11 files):
- supplementary/
- __MACOSX/._supplementary
- supplementary/Calliophis_CladeASupp.nexus
- __MACOSX/supplementary/._Calliophis_CladeASupp.nexus
- supplementary/CbiviAccessions.csv
- __MACOSX/supplementary/._CbiviAccessions.csv
- supplementary/Calliophis_CladeBSupp.nexus
- __MACOSX/supplementary/._Calliophis_CladeBSupp.nexus
- supplementary/Cbivi_MSMS_supp.csv
- __MACOSX/supplementary/._Cbivi_MSMS_supp.csv
- supplementary/Cbivi_8cys_nuc.nexus
- __MACOSX/supplementary/._Cbivi_8cys_nuc.nexus
