# Supplementary material for: Electric Blue: Molecular Evolution of Three-Finger Toxins in the Long-Glanded Coral Snake Species Calliophis bivirgatus
Source: Toxins (Basel). 2021 Feb 8;13(2):124. doi: 10.3390/toxins13020124 (PMC7915963; doi:10.3390/toxins13020124)
Supplement: Supplementary file 1 [file toxins-13-00124-s001.zip › supplementary/Calliophis_CladeASupp.nexus]

#NEXUS

BEGIN DATA;
DIMENSIONS  NTAX=26 NCHAR=204;
FORMAT DATATYPE=DNA GAP=- MISSING=?;
MATRIX

Cbivi_3FTx_016   CTAGAATGCTACGACACAATATTTAAATGGCACACTATGACTTGTCCAGAGGGGCAGAATTTATGCTTTTATTATTTT------------ACCTGGAGAATTTTCCTCGTCAGGGGATGTACTGCTACTTGCCCTGTAGGTTATTCGCACACTCATTGTTGTGATACAGACAAATGCAAC---AAT------------------
Cbivi_3FTx_029   CTAGAATGCTACGACACAATATTTAAATGGCACACTATGACTTGTCCAGAGGGGCAGAATTTATGCTTTTATTATTTT------------ACCTGGAGAATTTTCCTCGTCAGGGGATGTGCTGCTACTTGCCCTGTAGGTTATTCGCACACTCATTGTTGTGATACAGACTATTGCAAC---AAA------------------
Cbivi_3FTx_034   CTAGAATGCTACGACACAATATTTAAATGGCACACTATGACTTGTCCAAAGGGGCAGAATTTATGCTTTTATTATTTT------------ACCTGGAGAATTTTCCTCGTCAGGGGATGTGCTGCTTCTTGCCCTGTAGGTTATTCGCACACTCATTGTTGTGATACAGACAAATGCAAC---AAA------------------
Cbivi_3FTx_116   CTAGAATGCTACGACACAATATTTAAATGGCACACTATGACTTGTCCAAAGGGGCAGAATTTATGCTTTTATTATTTT------------ACCTGGAAAATTATCCTCGTCAGGGGATGTGCTGCTACTTGCCCTGTAGGTTATTCGCACACTCATTGTTGTGATACAGACAAATGCAAC---AAA------------------
Cbivi_3FTx_031   CTAGAATGCTACGACACAATATTTAAATGGCACACTATGACTTGTCCAAAGGGGCAGAATTTATGCTTTTATTATTTT------------ACCTGGAAAATTATCCTCGTCAGGGGATGTGCTGCTACTTGCCCTGTAGGTTATTCGCACACTCATTGTTGTGATACAGACAAATGCAAC---AAT------------------
Cbivi_3FTx_032   CTAGAATGCTACGACACAATATTTAAATGGCACACTATGACTTGTCCAAAGGGGCAGAATTTATGCTTTTATTATTTT------------ACCTGGAAAATTATCCTCGTCAGGGGATGTGCTGCTACTTGCCCTGTAGGTTATTCGCACACTCATTGTTGTGATACAGACTATTGCAAC---AAA------------------
Cbivi_3FTx_020   CTAGAATGTTACGACACACCATTTAAATGGCACACTATGACTTGTCCAAAGGGGCAGAATTTATGCTTTTATTATTTT------------ACCTGGAAATTTATCTTCGTCAGGGGATGTGCTGCTACTTGCCCTGTAGGTTATTCGCACACTCATTGTTGTAATACAGACAAATGCAACGAGAAAAAA---------------
Cbivi_3FTx_022   CTAGAATGTTACGACACACCATTTAAATGGCACACTATGACTTGTCCAAAGGGGCAGAATTTATGCTTTTATTATTTT------------ACCTGGAAAATTATCCTCGTCAGGGGATGTGCTGCTACTTGCCCTGTAGGTTATTCACACACTCATTGTTGTAATACAGACAAATGCAACGAGAAACAA---------------
Cbivi_3FTx_024   CTAGAATGTTACGACACACCATTTAAATGGCACACTATGACTTGTCCAAAGGGGCAGAATTTATGCTTTTCTTATTTT------------ACCTGGAAAGGAATCCTCGTCAGGGGATGTGCTGCTACTTGCCCTGTAGGTTATTCGAACACTCATTGTTGTGATACAGACAGATGCAACGAGAAA------------------
Cbivi_3FTx_025   CTAGAATGTTACGACACACCATTTAAATGGCACACTATGACTTGTCCAAAGGGGCAGAATTTATGCTTTTCTTATTTT------------ACCTGGAAAGGAATCCTCGTCAGGGGATGTGCTGCTACTTGCCCTGTAGGTTATTCGAACACTCATTGTTGTGATACAGACAGATGCAACGAGAAA------------------
Cbivi_3FTx_085   CTAATATGTTACAACACACCAATTAAATGGATCTCTAAGACTTGTGCACCGGAGGAGAAAGTATGCTATTTTGGGAGT------------GTCATGCAAATGTTCCTCATCAGGGGATGTGCTGAAAAATGCCCTAAAGGGTATGGG---------TGTTGTAGAACAGACTATTGCAAC---AAA------------------
Cbivi_3FTx_081   CTAATATGTTACAACACACCAATTAAATGGATCTCTAAGACTTGTGCACCGGAGGAGAAAGTATGCTATTTTGGGAGT------------GTCATGCAAATGTTCCTCATCAGGGGATGTGCTGAAAAATGCCCTAAAGGGTATGGG---------TGTTGTAGAACAGACTATTGCAAC---AAA------------------
Cbivi_3FTx_003   CTAATATGTTACAACACACCATTGAAAGACATCTCTAAGACTTGTGCAGAGGGTGAGAACCTTTGCTATTATGGGAGA---AAGGATGCTATATGGAACATGTACTACATCAGGGGATGTACTGATAAATGCCCTAAAGGAAAGGCG---GTTAAGTGTTGTGAAACAAACAAATGCAAC---AAA------------------
Cbivi_3FTx_009   CTAATATGTTACAACACACCATTGAAAGACATCTCTAAGACTTGTGCAGAGGGTGAGAACCTTTGCTATTATGGGAGA---AAGGATGCTATATGGAACATGTACTACATCAGGGGATGTGCTGATAAATGCCCTGAAGGGTATGCG---------TGTTGTAAAACAGACTATTGCAAC---AAACCTGGA------------
Cbivi_3FTx_011   CTAATATGTTACAACACACCATTGAAAGACATCTCTAAGACTTGTGCAGAGGGTGAGAACCTTTGCTATTATGGGAGA---AAGGATGCTATATGGAACATGTACTACATCAGGGGATGTGCTGATAAATGCCCTGAAGGGTATGCG---------TGTTGTAAAACAGACTATTGCAAC---AAACAGGGAAAAAACCCCCTA
Cbivi_3FTx_036   CTAAAATGTTACAACACAATATTTCCTGCAATCTATAAGACTTGTCCAAAGGGGCAGAACCTATGCTATCTCAAGAGGCAAAGATTTGATTATCTCGTAATTCTAGTATCCAGGGGATGTACTGATAAATGCCCTAAAGATGGTGTG---------TGTTGTAATACAGACAAATGCAAC---GTC------------------
Cbivi_3FTx_095   CTAAAATGTTACAACACACCATTTCCTTTGATCTATAAGACTTGTTCAGCGGAGAAGAACCTATGCTATCAAAACACTTATCATGTGGGGAAATTTATAACTGTAGTAACCAGGGGATGTACTGATAAATGCCTTAAAGACTACAAG---------TGTTGTAATACAGACAAATGCAAC---AAA------------------
Cbivi_3FTx_015   CTAAAATGTTACAGCACACCGATTTCTGTTATCACTGAGACTTGTCCAAAGGGGATGAATCTATGCTATGGAAAGTTT---CATTTTGGGAAATTTAAAATTTTCAGAACCAGGGGATGTACTGATAAATGCCCTCCAGGACCGGGA---ACTATATGTTGTGATACGAACAAATGCAAC---AAA------------------
Cbivi_3FTx_044   CTAAAATGTTACTACACAGGAATTGGAAAGGTCTATATGACTTGTCCAAAGGAGCAAAACATATGCTATTATGGGCGT------------ATCAAGAAACTGTTCCAGTACAGGGGATGTGCTAAAAAATGCCCTGAAGGACCGGGC---TATGTGTGTTGTAATACAGACTATTGCAAC---AAA------------------
Cbivi_3FTx_038   ATAAAATGTTACAACACACCACTTCCTTTGATCTATAAGACTTGTCCAGAGGGGAAGAACCAATGCTATCAAAAGTCTTTTAAAATTGGGAAATTTAAAATTTATGTCTCCAGGGGATGTACTGATAAATGCCCTAAAGGAAAGGCG---GTTAAGTGTTGTGAAACAAACAAATGCAAC---AAA------------------
Cbivi_3FTx_067   ATAAAATGTTACAACACACCACTTCCTTTCATCTATAAGACTTGTCCAGAGGGGGAGAAAATGTGCTTTGAAAAATCTTTTAAAATTGGGAAATTTAAACTTTATGTCTCCAGGGGATGTACTGATAAATGCCCTAAAGGAAAGGCG---GTTAAGTGTTGTGAAACAAACAAATGCAAC---AAA------------------
Cbivi_3FTx_047   ATAAAATGTTACAACACACCACTTCCTTTCATCTATAAGACTTGTCCAGAGGGGGAGAAAATGTGCTATGAAAAATCTTTTAATATTGGGAAATTTAAACTTTATGTCTCCAGGGGATGTACTGATAAATGCCCTAAAGGAAAGGCG---GTTAAGTGTTGTGAAACAAACAAATGCAAC---AAA------------------
Cbivi_3FTx_019   ATAAAATGTTACAAAACACCACTTCCTCATTTCGCTAAGACTTGTCCAGAGGGGAAGAACCAATGCTATCAAAAGTCTTATCAAATTGGGAAATTTAAA---TATGTCTCCAAGGGATGTGCTGTTAAATGCCCTAAAGGCTACAAG---------TGTTGTAAAACAGACTATTGCAAC---AAA------------------
Cbivi_3FTx_087   TTACAATGTTACAACACACCACTTCCTTTCTTCTTTCAGACTTGTCCAAAGGGGAAGAACAATTGCTTTAAATTCAAATTACGTCTTGCGTCACTAGAATTGTTCAACGTGAAGGGATGTATTGGTTATTGCCCGAAAAAAAGAGGG---TTTGTGTGTTGTTCAACAAACAAATGCAAC---GGA------------------
Cbivi_3FTx_096   TTACAATGTTACAACACACCACTTCCTTTCTTCTTTCAGACTTGTCCAAAGTGGAAGAACAATTGCTTTAAACGGACTTTGTATCTTGGGCCACTAAAATTGTTCAACGTGAAGGGATGTATTGGTTTTTGCCCTAAAATAAGTGGG---TTTGTGTGTTGTTCAACAAACAAATGCAAC---GGA------------------
Cbivi_3FTx_070   CTGCAATGTTACCACCCATCTCTTTTTAAGAAGTATGAGACTTGTGCAGAAGGGAAGAACTTTTGCTATAGTAGGGTTGATATGATTACGCCAAGGGGAGCTTGGATGGAATATGGATGTACTGCTACTTGCACTCTAAAACGTATA---CGTGTGTGTTGCAAAACAGACAAATGCAAC---GGA------------------
;

END;

begin mrbayes;
	log start replace filename=Cbivi_3FTx_CladeA.log;
	set autoclose = no nowarn=no;
	lset applyto = (all) nst=6 rates = invgamma;
	unlink revmat=(all) shape=(all) pinvar=(all)statefreq=(all) tratio= (all); 
	showmodel;
	mcmc ngen=15000000 printfreq=1000 samplefreq=100 nchains=4 temp=0.2 checkfreq = 50000 diagnfreq = 1000 stopval = 0.01 stoprule = yes; 
	sumt relburnin = yes burninfrac = 0.25 contype = halfcompat;
	sump relburnin = yes burninfrac =0.25;
	outgroup 5;
	log stop;
end;

begin trees;
	translate
		1	Cbivi_3FTx_016,
		2	Cbivi_3FTx_029,
		3	Cbivi_3FTx_034,
		4	Cbivi_3FTx_116,
		5	Cbivi_3FTx_031,
		6	Cbivi_3FTx_032,
		7	Cbivi_3FTx_020,
		8	Cbivi_3FTx_022,
		9	Cbivi_3FTx_024,
		10	Cbivi_3FTx_025,
		11	Cbivi_3FTx_085,
		12	Cbivi_3FTx_081,
		13	Cbivi_3FTx_003,
		14	Cbivi_3FTx_009,
		15	Cbivi_3FTx_011,
		16	Cbivi_3FTx_036,
		17	Cbivi_3FTx_095,
		18	Cbivi_3FTx_015,
		19	Cbivi_3FTx_044,
		20	Cbivi_3FTx_038,
		21	Cbivi_3FTx_067,
		22	Cbivi_3FTx_047,
		23	Cbivi_3FTx_019,
		24	Cbivi_3FTx_087,
		25	Cbivi_3FTx_096,
		26	Cbivi_3FTx_070
		;
   tree con_50_majrule = [&U] (1[&prob=1.00000000e+00,prob_stddev=0.00000000e+00,prob_range={1.00000000e+00,1.00000000e+00},prob(percent)="100",prob+-sd="100+-0"]:1.595103e-02[&length_mean=1.80508423e-02,length_median=1.59510300e-02,length_95%HPD={1.91489500e-03,4.10116500e-02}],2[&prob=1.00000000e+00,prob_stddev=0.00000000e+00,prob_range={1.00000000e+00,1.00000000e+00},prob(percent)="100",prob+-sd="100+-0"]:1.512989e-02[&length_mean=1.74008484e-02,length_median=1.51298900e-02,length_95%HPD={1.36003200e-03,3.79021500e-02}],(3[&prob=1.00000000e+00,prob_stddev=0.00000000e+00,prob_range={1.00000000e+00,1.00000000e+00},prob(percent)="100",prob+-sd="100+-0"]:1.084443e-02[&length_mean=1.27530697e-02,length_median=1.08444300e-02,length_95%HPD={5.29935000e-04,2.98720900e-02}],(4[&prob=1.00000000e+00,prob_stddev=0.00000000e+00,prob_range={1.00000000e+00,1.00000000e+00},prob(percent)="100",prob+-sd="100+-0"]:3.925403e-03[&length_mean=5.71344388e-03,length_median=3.92540300e-03,length_95%HPD={3.23443200e-06,1.67163300e-02}],5[&prob=1.00000000e+00,prob_stddev=0.00000000e+00,prob_range={1.00000000e+00,1.00000000e+00},prob(percent)="100",prob+-sd="100+-0"]:9.196200e-03[&length_mean=1.15093498e-02,length_median=9.19620000e-03,length_95%HPD={2.16274700e-04,2.88296200e-02}],6[&prob=1.00000000e+00,prob_stddev=0.00000000e+00,prob_range={1.00000000e+00,1.00000000e+00},prob(percent)="100",prob+-sd="100+-0"]:1.472532e-02[&length_mean=1.64440402e-02,length_median=1.47253200e-02,length_95%HPD={8.30036800e-05,3.51855600e-02}],((7[&prob=1.00000000e+00,prob_stddev=0.00000000e+00,prob_range={1.00000000e+00,1.00000000e+00},prob(percent)="100",prob+-sd="100+-0"]:1.828878e-02[&length_mean=2.03948957e-02,length_median=1.82887800e-02,length_95%HPD={3.15757300e-03,4.38055600e-02}],8[&prob=1.00000000e+00,prob_stddev=0.00000000e+00,prob_range={1.00000000e+00,1.00000000e+00},prob(percent)="100",prob+-sd="100+-0"]:9.732756e-03[&length_mean=1.16712586e-02,length_median=9.73275600e-03,length_95%HPD={9.78060000e-06,2.76818600e-02}],(((11[&prob=1.00000000e+00,prob_stddev=0.00000000e+00,prob_range={1.00000000e+00,1.00000000e+00},prob(percent)="100",prob+-sd="100+-0"]:4.292634e-03[&length_mean=6.00806687e-03,length_median=4.29263400e-03,length_95%HPD={1.45299700e-05,1.75384000e-02}],12[&prob=1.00000000e+00,prob_stddev=0.00000000e+00,prob_range={1.00000000e+00,1.00000000e+00},prob(percent)="100",prob+-sd="100+-0"]:3.874718e-03[&length_mean=5.78683953e-03,length_median=3.87471800e-03,length_95%HPD={3.17737800e-06,1.69433700e-02}])[&prob=9.96418338e-01,prob_stddev=3.03914089e-03,prob_range={9.94269341e-01,9.98567335e-01},prob(percent)="100",prob+-sd="100+-0"]:8.625443e-02[&length_mean=8.98673472e-02,length_median=8.62544300e-02,length_95%HPD={2.89602300e-02,1.62540500e-01}],(13[&prob=1.00000000e+00,prob_stddev=0.00000000e+00,prob_range={1.00000000e+00,1.00000000e+00},prob(percent)="100",prob+-sd="100+-0"]:5.357670e-02[&length_mean=5.59616725e-02,length_median=5.35767000e-02,length_95%HPD={2.14276900e-02,9.22988600e-02}],14[&prob=1.00000000e+00,prob_stddev=0.00000000e+00,prob_range={1.00000000e+00,1.00000000e+00},prob(percent)="100",prob+-sd="100+-0"]:8.693422e-03[&length_mean=1.08285781e-02,length_median=8.69342200e-03,length_95%HPD={4.54969700e-06,2.72182300e-02}],15[&prob=1.00000000e+00,prob_stddev=0.00000000e+00,prob_range={1.00000000e+00,1.00000000e+00},prob(percent)="100",prob+-sd="100+-0"]:5.834566e-03[&length_mean=8.21182704e-03,length_median=5.83456600e-03,length_95%HPD={9.48372500e-06,2.37808000e-02}])[&prob=1.00000000e+00,prob_stddev=0.00000000e+00,prob_range={1.00000000e+00,1.00000000e+00},prob(percent)="100",prob+-sd="100+-0"]:1.119533e-01[&length_mean=1.15912532e-01,length_median=1.11953300e-01,length_95%HPD={4.01210900e-02,1.90884600e-01}],19[&prob=1.00000000e+00,prob_stddev=0.00000000e+00,prob_range={1.00000000e+00,1.00000000e+00},prob(percent)="100",prob+-sd="100+-0"]:2.370053e-01[&length_mean=2.44033163e-01,length_median=2.37005300e-01,length_95%HPD={1.33715300e-01,3.61109800e-01}])[&prob=7.59670487e-01,prob_stddev=1.06369931e-02,prob_range={7.52148997e-01,7.67191977e-01},prob(percent)="76",prob+-sd="76+-1"]:6.110785e-02[&length_mean=6.73325780e-02,length_median=6.11078500e-02,length_95%HPD={4.02345800e-04,1.45596800e-01}],(16[&prob=1.00000000e+00,prob_stddev=0.00000000e+00,prob_range={1.00000000e+00,1.00000000e+00},prob(percent)="100",prob+-sd="100+-0"]:2.438794e-01[&length_mean=2.50009259e-01,length_median=2.43879400e-01,length_95%HPD={1.41199000e-01,3.78976100e-01}],17[&prob=1.00000000e+00,prob_stddev=0.00000000e+00,prob_range={1.00000000e+00,1.00000000e+00},prob(percent)="100",prob+-sd="100+-0"]:9.987905e-02[&length_mean=1.03491190e-01,length_median=9.98790500e-02,length_95%HPD={4.08189200e-02,1.71918700e-01}],18[&prob=1.00000000e+00,prob_stddev=0.00000000e+00,prob_range={1.00000000e+00,1.00000000e+00},prob(percent)="100",prob+-sd="100+-0"]:2.196120e-01[&length_mean=2.25404728e-01,length_median=2.19612000e-01,length_95%HPD={1.23374100e-01,3.37256800e-01}],((20[&prob=1.00000000e+00,prob_stddev=0.00000000e+00,prob_range={1.00000000e+00,1.00000000e+00},prob(percent)="100",prob+-sd="100+-0"]:5.202719e-03[&length_mean=7.32524518e-03,length_median=5.20271900e-03,length_95%HPD={7.14760800e-06,2.14620000e-02}],(21[&prob=1.00000000e+00,prob_stddev=0.00000000e+00,prob_range={1.00000000e+00,1.00000000e+00},prob(percent)="100",prob+-sd="100+-0"]:8.586015e-03[&length_mean=1.08061637e-02,length_median=8.58601500e-03,length_95%HPD={2.51522900e-04,2.86502200e-02}],22[&prob=1.00000000e+00,prob_stddev=0.00000000e+00,prob_range={1.00000000e+00,1.00000000e+00},prob(percent)="100",prob+-sd="100+-0"]:8.279433e-03[&length_mean=9.83253820e-03,length_median=8.27943300e-03,length_95%HPD={1.32045800e-05,2.42281600e-02}])[&prob=9.94269341e-01,prob_stddev=1.01304696e-03,prob_range={9.93553009e-01,9.94985673e-01},prob(percent)="99",prob+-sd="99+-0"]:5.029143e-02[&length_mean=5.25162839e-02,length_median=5.02914300e-02,length_95%HPD={1.50664200e-02,9.06173800e-02}])[&prob=7.22779370e-01,prob_stddev=1.31696105e-02,prob_range={7.13467049e-01,7.32091691e-01},prob(percent)="72",prob+-sd="72+-1"]:3.338844e-02[&length_mean=3.61021560e-02,length_median=3.33884400e-02,length_95%HPD={7.38859800e-05,7.64635200e-02}],23[&prob=1.00000000e+00,prob_stddev=0.00000000e+00,prob_range={1.00000000e+00,1.00000000e+00},prob(percent)="100",prob+-sd="100+-0"]:1.078320e-01[&length_mean=1.09939682e-01,length_median=1.07832000e-01,length_95%HPD={4.86455100e-02,1.71284800e-01}])[&prob=5.95630372e-01,prob_stddev=2.38066037e-02,prob_range={5.78796562e-01,6.12464183e-01},prob(percent)="60",prob+-sd="60+-2"]:4.496903e-02[&length_mean=4.75988675e-02,length_median=4.49690300e-02,length_95%HPD={4.94935900e-04,9.42312900e-02}],((24[&prob=1.00000000e+00,prob_stddev=0.00000000e+00,prob_range={1.00000000e+00,1.00000000e+00},prob(percent)="100",prob+-sd="100+-0"]:6.634681e-02[&length_mean=6.85339337e-02,length_median=6.63468100e-02,length_95%HPD={2.01926600e-02,1.17435500e-01}],25[&prob=1.00000000e+00,prob_stddev=0.00000000e+00,prob_range={1.00000000e+00,1.00000000e+00},prob(percent)="100",prob+-sd="100+-0"]:3.352074e-02[&length_mean=3.61725452e-02,length_median=3.35207400e-02,length_95%HPD={1.07576500e-03,7.51202200e-02}])[&prob=9.92478510e-01,prob_stddev=1.51957045e-03,prob_range={9.91404011e-01,9.93553009e-01},prob(percent)="99",prob+-sd="99+-0"]:1.667928e-01[&length_mean=1.81390141e-01,length_median=1.66792800e-01,length_95%HPD={2.94312200e-02,3.84195700e-01}],26[&prob=1.00000000e+00,prob_stddev=0.00000000e+00,prob_range={1.00000000e+00,1.00000000e+00},prob(percent)="100",prob+-sd="100+-0"]:5.330576e-01[&length_mean=5.42456087e-01,length_median=5.33057600e-01,length_95%HPD={3.19052800e-01,7.81652000e-01}])[&prob=9.09383954e-01,prob_stddev=1.46891810e-02,prob_range={8.98997135e-01,9.19770774e-01},prob(percent)="91",prob+-sd="91+-1"]:2.133097e-01[&length_mean=2.20373068e-01,length_median=2.13309700e-01,length_95%HPD={5.61226600e-02,3.86766600e-01}])[&prob=9.28724928e-01,prob_stddev=1.36761340e-02,prob_range={9.19054441e-01,9.38395415e-01},prob(percent)="93",prob+-sd="93+-1"]:1.624233e-01[&length_mean=1.65611795e-01,length_median=1.62423300e-01,length_95%HPD={5.01551800e-02,2.79411000e-01}])[&prob=9.98925501e-01,prob_stddev=1.51957045e-03,prob_range={9.97851003e-01,1.00000000e+00},prob(percent)="100",prob+-sd="100+-0"]:2.368369e-01[&length_mean=2.41565177e-01,length_median=2.36836900e-01,length_95%HPD={1.12819000e-01,3.98955000e-01}])[&prob=5.38323782e-01,prob_stddev=3.54566438e-03,prob_range={5.35816619e-01,5.40830946e-01},prob(percent)="54",prob+-sd="54+-0"]:8.663152e-03[&length_mean=1.04370160e-02,length_median=8.66315200e-03,length_95%HPD={2.18453800e-05,2.63110700e-02}],(9[&prob=1.00000000e+00,prob_stddev=0.00000000e+00,prob_range={1.00000000e+00,1.00000000e+00},prob(percent)="100",prob+-sd="100+-0"]:3.785227e-03[&length_mean=5.45101096e-03,length_median=3.78522700e-03,length_95%HPD={1.12804100e-06,1.61871400e-02}],10[&prob=1.00000000e+00,prob_stddev=0.00000000e+00,prob_range={1.00000000e+00,1.00000000e+00},prob(percent)="100",prob+-sd="100+-0"]:3.568850e-03[&length_mean=5.29843664e-03,length_median=3.56885000e-03,length_95%HPD={5.71236500e-07,1.62749200e-02}])[&prob=9.99283668e-01,prob_stddev=1.01304696e-03,prob_range={9.98567335e-01,1.00000000e+00},prob(percent)="100",prob+-sd="100+-0"]:3.995649e-02[&length_mean=4.18011505e-02,length_median=3.99564900e-02,length_95%HPD={1.28251400e-02,7.60487700e-02}])[&prob=9.97851003e-01,prob_stddev=0.00000000e+00,prob_range={9.97851003e-01,9.97851003e-01},prob(percent)="100",prob+-sd="100+-0"]:2.422853e-02[&length_mean=2.60665404e-02,length_median=2.42285300e-02,length_95%HPD={4.13839200e-03,5.00106200e-02}])[&prob=9.56661891e-01,prob_stddev=1.67152749e-02,prob_range={9.44842407e-01,9.68481375e-01},prob(percent)="96",prob+-sd="96+-2"]:1.567938e-02[&length_mean=1.76779348e-02,length_median=1.56793800e-02,length_95%HPD={2.11249300e-03,3.94918000e-02}])[&prob=7.79369628e-01,prob_stddev=1.11435166e-02,prob_range={7.71489971e-01,7.87249284e-01},prob(percent)="78",prob+-sd="78+-1"]:9.373647e-03[&length_mean=1.14925922e-02,length_median=9.37364700e-03,length_95%HPD={1.20870300e-04,2.86410500e-02}]);
end;
