# Supplementary material for: Electric Blue: Molecular Evolution of Three-Finger Toxins in the Long-Glanded Coral Snake Species Calliophis bivirgatus
Source: Toxins (Basel). 2021 Feb 8;13(2):124. doi: 10.3390/toxins13020124 (PMC7915963; doi:10.3390/toxins13020124)
Supplement: Supplementary file 1 [file toxins-13-00124-s001.zip › supplementary/CbiviAccessions.csv]

TemporaryID	GenBankAccession	NucleotideSequence
Cbivi_3FTx_000	MW575015	ATGAAAAGTCTGCTGCTGGTCTTGGTGGTGGTGGGATTTGTGTACCTGACTTCAGGATACACTCTGTTGTGTCGCAAATGCAATCGAACGGTTTGTGATCTCAATGCGAATTGTGCAGCAGGGGAGAACCAATGCTATATAGTGCAGAATAAAAATGATACAACTGGACGTTCCGCTATCCAGGGATGTACTGCAACCTGCCCTACTCCAAAATCATATCAAAAAGTGAAGTGTTGCAGCATAGATTATTGCAATAGCAGCATATGA
Cbivi_3FTx_045	MW575016	ATGAAAACTCTACTGCTGACTTTGGTGGTTTTGACAATCGTGTGCGTGGACTTAGGACACACCAGGGATTGTTACGAAGGAGACAAGCCTAAAACCGTTGTGAAATGTAAAATAGGGGAGAACCTATGCTTTACAACGATTTTATCTGACAAAACGATCAGGGGATGTGCTCATCGTTGCCCTCCAAAGTCTTCCTGTTGCGCAGCAAACAGGTGCAACAGATTCTAA
Cbivi_3FTx_040	MW575017	ATGAAAACTCTGCTGCTGACCTTGGTGGTGGTGACAATCGTGTGCCTGGACTTAGGACACACCAGGGATTGTTACCAAGGAGACAAGCCTAAAATCGTTGTGAGATGTAAAAGAGAAGAGCACCTATGCTTTAAAACGATTTTACCTGACAAAGTGGTTAGGGGATGTACTTCTGAATGCCCTCCATATACTCCCTGTTGCGCAGCAAACAGATGCAATGGATAG
Cbivi_3FTx_005	MW575018	ATGAAAACTCTGCTGCTGACCTTGGTGGTGGTGACAATCCTGTGCCTGGACTTAGGATACACCAGGAAATGTCTCAAAAAGTACACCCCGGTTCGTGAAACCTCTCAGACTTGTCCAAGTGGGCAGGTCCTATGCATTAAAAGGTGGAAGAGTCATAAATCAGGAAATAAATTCTTCAGGGGATGTGCTGCTGCTTGTCCTAAACCGAAACACAATGAGAACATTCAGTGTTGTGCAAAAGACAATTGCAACAAATAG
Cbivi_3FTx_012	MW575019	ATGAAAACTTTGCTGCTGACCTTGGTGGTGGTGACAATCGTGTGCCTGGACTTAGGACACACCAGGAAATGTTACCAAGGAGGCAACCCTAAAACCATTGTGACTTGTCAAAAGGGGGAGAACCTATGCTATAAAAAGACTTTACCAAAACAAACGCTCAGGGGTTGTGGTACTATTTGCCCTCCGCCTTCTGCCTGTTGCGCAGCAGACAGATGCAACGATTAG
Cbivi_3FTx_058	MW575020	ATGAAAACTCTGCTGCTGACCTTGGTGGTGGTGACAATCGTGTGCCTGGACTTAGGACACACCAGGAAATGTTACCAAGGAGGCAACCCTAAAACCATTATGACTTGTAAAAGAGGGCAGAGCCTATGCTTTAAAAAGTTTTTACCTCCCCCGACGTTGAGGGGATGTGCTCATCGTTGCCCTCCAAATTCTGCCTGTTGTGCAGCGAACAGATGCAACACATAG
Cbivi_3FTx_074	MW575021	ATGAAAACTCTGCTGCTGTCCTTGGTGGTGGTGACAATCGTGTGCCTGGACTTAGGACACACCAGGAAATGTTACCAAGGAGACAACCCTATAACCATTGTGACTTGTAAAAGAGGGCAGAGCCTATGCTATAGAAAGGTTTTACCTCCCCCGACGTTGAGGGGATGTGCTCATCGTTGCCCTCCAAATTCTGTCTGTTGTGCAGCGAACAGATGCAACAGGTAG
Cbivi_3FTx_002	MW575022	ATGAAAACTCTGCTGCTGACCTTCGTGGTGGTGACATTCCTGTGCCTGGACTTGGGATACACCAGGAAATGTTGCTCCTATCAGTCATCGACTCGTAAAACCACTAAAATTTGTCCAGATGGGGAGGACGTTTGCTATGGAAAGACTTCGGTTGGTCCATCTGGTCCCGTCGGAAGAACGGTACTCGAACTGGGATGTGCTGCTACTTGCCCTTCAAGGACGCTCGGTGTCAACATTAGGTGTTGCAAAAAAGACAAATGCAACTGTGGCTAA
Cbivi_3FTx_004	MW575023	ATGAAAACTCTGCTGCTGACCTTGGTGGTGGTGACAATCCTGTGCCTGGACTTAGGATACACCAGGGAATGTTGCTCTTCTGAGTCGAGTCCTAAAACCAGTAAAAGTTGTCCAGCTGGGGAGAATGTTTGCTTTGTAAAGACTTTGGTTGCTCCAGTTGGTCCCACCGGAAAAAAGGTACTCGAACGTGGATGTGCTGCTACTTGCCCTAAAGGGATGCTCGGTGTCAACATTAATTGTTGCACAAAAGACAAATGCAACTGTGGCTACATTCATTGA
Cbivi_3FTx_008	MW575024	ATGAAAACTCTGCTGCTGACCTTGGTGGTGGTGACAATCCTGTGCCTGGACTTAGGATACACCAGGGAATGTTGCTATTCTGAGTCGAGTCCTAAAACCAGTAAAGGTTGTCCAGCTGGGGAGAATGTTTGCTTTGTAAAGACTTTGGTTGCTCCAGTTGGTCCCACCGGAAAAAAGGTACTCGAACGTGGATGTGCTGCTACTTGCCCTAAAGGGATGTTCGGTGTCAACATTAATTGTTGCACAAAAGACAAATGCAACTGTGGCTACATTCATTGA
Cbivi_3FTx_018	MW575025	ATGAAAACTCTGCTGCTGACCTTGGTGGTGGTGACAATCCTGTGCCTGGACTTAGGATACACCAGGGAATGTTGCTATTCTGAGTCGAGACCTAAAACCAGTAAAGGTTGTCCAGCTGGGGAGAATGATTGCTATGTAAAGACTTTGGTTGCTCCAGTTGGTCGCACCGGAAAAAAGGTACTCGTAGGTGGATGTGCTGCTACTTGCGCTAATGGGATGCTCGGTGTCAACTTTTATTGTTGCACAAAAGACATATGCAACTGTGTCTACATTCATTGA
Cbivi_3FTx_075	MW575026	ATGAAAACTTTGCTGCTGACCTTGGTGGTGGTGACAATCGTGTGCCTGGACTTAGGACACACCAGGGAATGTTACCAAGGAGACAACCCTAAAACCATTGTGACTTGTAAAAGAGGGCAGAACCTATGCTATAGAACGGTTTTACCTTCCAAAACTGTCAGGGGATGTGCTACTCTTTGCCCTCCAAATTCTACATGTTGTGCAGCGAACAGATGCAACAGATAG
Cbivi_3FTx_086	MW575027	ATGAAAACCCTGCTGCTGACCTTGGTGGTGGTGACAATCGTGTGCCTGGACTTAGGACACACCAGGGAATGTTACCAAGGAGACAACCCTAAAACCATTGTGACTTGTAAAAGAGGGCAGAACCTATGCTATAGAACGATTTTACCTTCCAAAACTGTCAGGGGATGTGCTACTCTTTGCCCTCCAAATTCTGGATGTTGTGCAGCGAACAGATGCAACAGATAG
Cbivi_3FTx_098	MW575028	ATGAAAACTCTACTGCTGACTTTGGTGGTTTTGACAATCGTGTGCGTGGACTTAGGATACACCAGGGAATGTTACCAAGGAGACGACCCTAAAACCGTTGTGAAATGTGAAAAAGGGCAGAACCTATGCTATAGAAAGACTTTACCAAAACAAACGCTCAGGGGATGTGCTACTATTTGCCCTCCAACTTATGCCTGTTGCGCAGCAAACAGATGCAACGCATAG
Cbivi_3FTx_037	MW575029	ATGAAAACTCTGCTGCTGACCTTGGTGGTGGTGACAATCGTGTGCCTGGACTTAGGACACACCAGGGAATGTTACCAAGGAGACAACCCTAAAACCATTGTGACTTGTCCAAAAGGGCACCACTTATGCTATAAAAAGACTTATACCAATCCTAAGAGAACGATCAGGGGATGTGCTTCTCGTTGCCCTTCAGATTATAGCTGTTGCGCAGCAAACAAATGCAACAAATAG
Cbivi_3FTx_115	MW575030	ATGAAAACTCTGCTGCTGACCTTGGTGGTGGTGACAATCGTGTGCCTGGACTTAGGACACACCAGGGAATGTTACCAAGGAGACAACCCTAAAACCATTGTGACTTGTCCAAAAGGGCACCACTTATGCTATAAAAAGACTTATACCAATCCTAAGAGAACGATCAGGGGATGTGCTTCTCGATGCCCTACAGATTATAGCTGTTGCGCAGCAAATAAATGCAACAAATAG
Cbivi_3FTx_016	MW575031	ATGAAAACTCTGCTGCTGACCTTGGTGGTGGTGACAATCCTGTGCCTGGATTTAGGATACACCCTAGAATGCTACGACACAATATTTAAATGGCACACTATGACTTGTCCAGAGGGGCAGAATTTATGCTTTTATTATTTTACCTGGAGAATTTTCCTCGTCAGGGGATGTACTGCTACTTGCCCTGTAGGTTATTCGCACACTCATTGTTGTGATACAGACAAATGCAACAATTAG
Cbivi_3FTx_029	MW575032	ATGAAAACTCTGCTGCTGACCTTGGTGGTGGTGACTATCCTGTGCCTGGACTTAGGATACACCCTAGAATGCTACGACACAATATTTAAATGGCACACTATGACTTGTCCAGAGGGGCAGAATTTATGCTTTTATTATTTTACCTGGAGAATTTTCCTCGTCAGGGGATGTGCTGCTACTTGCCCTGTAGGTTATTCGCACACTCATTGTTGTGATACAGACTATTGCAACAAATAG
Cbivi_3FTx_034	MW575033	ATGAAAACTCTGCTGCTGACCTTGGTGGTGGTGACTATCCTGTGCCTGGACTTAGGATACACCCTAGAATGCTACGACACAATATTTAAATGGCACACTATGACTTGTCCAAAGGGGCAGAATTTATGCTTTTATTATTTTACCTGGAGAATTTTCCTCGTCAGGGGATGTGCTGCTTCTTGCCCTGTAGGTTATTCGCACACTCATTGTTGTGATACAGACAAATGCAACAAATAG
Cbivi_3FTx_116	MW575034	ATGAAAACTCTGCTGTTGACCTTGGTGGTGGTGACAATCCTGTGCCTGGATTTAGGATACACCCTAGAATGCTACGACACAATATTTAAATGGCACACTATGACTTGTCCAAAGGGGCAGAATTTATGCTTTTATTATTTTACCTGGAAAATTATCCTCGTCAGGGGATGTGCTGCTACTTGCCCTGTAGGTTATTCGCACACTCATTGTTGTGATACAGACAAATGCAACAAATAG
Cbivi_3FTx_031	MW575035	ATGAAAACTCTGCTGCTGACCTTGGTGGTGGTGACTATCCTGTGCCTGGACTTAGGATACACCCTAGAATGCTACGACACAATATTTAAATGGCACACTATGACTTGTCCAAAGGGGCAGAATTTATGCTTTTATTATTTTACCTGGAAAATTATCCTCGTCAGGGGATGTGCTGCTACTTGCCCTGTAGGTTATTCGCACACTCATTGTTGTGATACAGACAAATGCAACAATTAG
Cbivi_3FTx_032	MW575036	ATGAAAACTCTGCTGCTGACCTTGGTGGTGGTGACTATCCTGTGCCTGGACTTAGGATACACCCTAGAATGCTACGACACAATATTTAAATGGCACACTATGACTTGTCCAAAGGGGCAGAATTTATGCTTTTATTATTTTACCTGGAAAATTATCCTCGTCAGGGGATGTGCTGCTACTTGCCCTGTAGGTTATTCGCACACTCATTGTTGTGATACAGACTATTGCAACAAATAG
Cbivi_3FTx_020	MW575037	ATGAAAACTCTGCTGCTGACCTTGGTGGTGGTGACTATCCTGTGCCTGGACTTGGGATACACCCTAGAATGTTACGACACACCATTTAAATGGCACACTATGACTTGTCCAAAGGGGCAGAATTTATGCTTTTATTATTTTACCTGGAAATTTATCTTCGTCAGGGGATGTGCTGCTACTTGCCCTGTAGGTTATTCGCACACTCATTGTTGTAATACAGACAAATGCAACGAGAAAAAATGA
Cbivi_3FTx_022	MW575038	ATGAAAACTCTGCTGCTGACCTTGGTGGTGGTGACTATCCTGTGCCTGGACTTAGGATACACCCTAGAATGTTACGACACACCATTTAAATGGCACACTATGACTTGTCCAAAGGGGCAGAATTTATGCTTTTATTATTTTACCTGGAAAATTATCCTCGTCAGGGGATGTGCTGCTACTTGCCCTGTAGGTTATTCACACACTCATTGTTGTAATACAGACAAATGCAACGAGAAACAATGA
Cbivi_3FTx_024	MW575039	ATGAAAACTCTGCTGTTGACCTTGGTGGTGGTGACAATCCTGTGCCTGGACTTAGGATACACCCTAGAATGTTACGACACACCATTTAAATGGCACACTATGACTTGTCCAAAGGGGCAGAATTTATGCTTTTCTTATTTTACCTGGAAAGGAATCCTCGTCAGGGGATGTGCTGCTACTTGCCCTGTAGGTTATTCGAACACTCATTGTTGTGATACAGACAGATGCAACGAGAAATAA
Cbivi_3FTx_025	MW575040	ATGAAAACTCTGCTGCTGACCTTGGTGGTGGTGACTATCCTGTGCCTGGACTTGGGATACACCCTAGAATGTTACGACACACCATTTAAATGGCACACTATGACTTGTCCAAAGGGGCAGAATTTATGCTTTTCTTATTTTACCTGGAAAGGAATCCTCGTCAGGGGATGTGCTGCTACTTGCCCTGTAGGTTATTCGAACACTCATTGTTGTGATACAGACAGATGCAACGAGAAATAA
Cbivi_3FTx_046	MW575041	ATGAAAACTCTGCTGTTGACCTTGGTGGTGGTGACAATTGTGTGCCTAGACTTAGGAGACACCCTAATATGTTACAAAACAAAAAGTCCTGAAGTCTTTGTGACTTGTAAAGGAAGGGAGAAGTATTGCTATAAAGAGAGCTATATGGTTTTTCCACTTGTTTACAGTTACCATAGGGGATGTACTGAATATTGCAGTAATCCTAATAGTTCTCAGTGTTGCGCAACAGACAAATGCAACAAATAG
Cbivi_3FTx_079	MW575042	ATGAAAACTCTGCTGTTGACCTTGGTGGAGGTGACAATTGTGTGCCTAGACTTAGGAGACACCCTAATATGTTACAAAACAAAAAGTCCTGAAGTCTTAGTGACTTGTAAAGGAAGGGAGAAGTATTGCTATAAAGAGAGCTATATGGTTTTTCCACTTGTTAACAGTTACCATAGGGGATGTACTGAATATTGCAGAAATCCTAATAGTTCTCAGTGTTGCGCAACAGACAAATGCAACAAATAG
Cbivi_3FTx_085	MW575043	ATGAAAACTCTGCTGCTGACCTTCGTGGTGGTGACATTCCTGTGCCTGGACTTGGGATACACCCTAATATGTTACAACACACCAATTAAATGGATCTCTAAGACTTGTGCACCGGAGGAGAAAGTATGCTATTTTGGGAGTGTCATGCAAATGTTCCTCATCAGGGGATGTGCTGAAAAATGCCCTAAAGGGTATGGGTGTTGTAGAACAGACTATTGCAACAAATAG
Cbivi_3FTx_081	MW575044	ATGAAAACTCTGCTGCTGACCTTGGTGGTGGTGACTATCCTGTGCCTGGACTTAGGATACACCCTAATATGTTACAACACACCAATTAAATGGATCTCTAAGACTTGTGCACCGGAGGAGAAAGTATGCTATTTTGGGAGTGTCATGCAAATGTTCCTCATCAGGGGATGTGCTGAAAAATGCCCTAAAGGGTATGGGTGTTGTAGAACAGACTATTGCAACAAATAG
Cbivi_3FTx_003	MW575045	ATGAAAACTCTGCTGCTGACCTTGGTGGTGGTGACTATCCTGTGCTTGGACTTAGGATACACCCTAATATGTTACAACACACCATTGAAAGACATCTCTAAGACTTGTGCAGAGGGTGAGAACCTTTGCTATTATGGGAGAAAGGATGCTATATGGAACATGTACTACATCAGGGGATGTACTGATAAATGCCCTAAAGGAAAGGCGGTTAAGTGTTGTGAAACAAACAAATGCAACAAATAG
Cbivi_3FTx_009	MW575046	ATGAAAACTCTGCTGCTGACCTTGGTGGTGGTGACTATCCTGTGCTTGGACTTAGGATACACCCTAATATGTTACAACACACCATTGAAAGACATCTCTAAGACTTGTGCAGAGGGTGAGAACCTTTGCTATTATGGGAGAAAGGATGCTATATGGAACATGTACTACATCAGGGGATGTGCTGATAAATGCCCTGAAGGGTATGCGTGTTGTAAAACAGACTATTGCAACAAACCTGGATAA
Cbivi_3FTx_011	MW575047	ATGAAAACTCTGCTGCTGACCTTGGTGGTGGTGACTATCCTGTGCTTGGACTTAGGATACACCCTAATATGTTACAACACACCATTGAAAGACATCTCTAAGACTTGTGCAGAGGGTGAGAACCTTTGCTATTATGGGAGAAAGGATGCTATATGGAACATGTACTACATCAGGGGATGTGCTGATAAATGCCCTGAAGGGTATGCGTGTTGTAAAACAGACTATTGCAACAAACAGGGAAAAAACCCCCTATAG
Cbivi_3FTx_013	MW575048	ATGAAAACTCTGCTGCTAACCTTGGTGGTGGTGACAATCGTGTGCCTGGACTTAGGATACACCTTGGTATGTATCAAAGACGAATCAATTTTTCCAGGCAATGAAAAATGTCTATATTGGCAGAAGGTATGCTATAAAAGATGGTACCTAGGACGTAGTCCCACCAGAGGATGTGATGTTACTTGCCCTAGAAAGTTGCCCTTAGAGAATGTTGAGTGTTGCTCAACAGACTTTTGCAACCGTTAG
Cbivi_3FTx_017	MW575049	ATGAAAACTCTGCTGCTGACCTTGGTGGTGGTAACAATCATATGTCTGGACATAGGAGATACTCTAGTATGTCACAAGGGAATATTTCTTAGGGAAACTGTGACTTGTCCAGAAGGGGAGAACCTATGCTATACAAGGACTGTTCCGACTCCTTCACATAGTTACGTGATCTTCGGGGGATGTACTGATACTTGCACTCTAAAACATATACGTGTGTGTTGCAGAACAGACAAATGCAACAGATAG
Cbivi_3FTx_057	MW575050	ATGAAAACTCTGCTGCTGACCTTGGTGGTGGTAACAATCATATGTCTGGACATAGGAGATACTCTAGTATGTCACAAGGGATTATTTCTTAGGGAAACTATGACTTGTCCAGAAGGGGAGAACCTATGCTATACAAAGACTGTTCCGACTCCTACACATCATTACGTGATCTTCGGGGGATGTATTGATAGTTGCCCTAAATCTTGGGACTATGTGTGTTGCAGAACAGACAAATGCAACAGATAG
Cbivi_3FTx_036	MW575051	ATGAAAACTCTGCTGCTGACCTTGGTGGTGGTGACAATCCTGTGCCTGGACTTAGGATACACCCTAAAATGTTACAACACAATATTTCCTGCAATCTATAAGACTTGTCCAAAGGGGCAGAACCTATGCTATCTCAAGAGGCAAAGATTTGATTATCTCGTAATTCTAGTATCCAGGGGATGTACTGATAAATGCCCTAAAGATGGTGTGTGTTGTAATACAGACAAATGCAACGTCTAG
Cbivi_3FTx_095	MW575052	ATGAAAACTCTGCTGCTGACCTTGGTGGTGGTGACAATCCTGTGCCTGGACTTAGGAAGCACCCTAAAATGTTACAACACACCATTTCCTTTGATCTATAAGACTTGTTCAGCGGAGAAGAACCTATGCTATCAAAACACTTATCATGTGGGGAAATTTATAACTGTAGTAACCAGGGGATGTACTGATAAATGCCTTAAAGACTACAAGTGTTGTAATACAGACAAATGCAACAAATAG
Cbivi_3FTx_015	MW575053	ATGAAACCTCTGCTGCTGACCTTGGTGGTGGTGGCAATCGTGTGCCTGGACTTAGGATACACCCTAAAATGTTACAGCACACCGATTTCTGTTATCACTGAGACTTGTCCAAAGGGGATGAATCTATGCTATGGAAAGTTTCATTTTGGGAAATTTAAAATTTTCAGAACCAGGGGATGTACTGATAAATGCCCTCCAGGACCGGGAACTATATGTTGTGATACGAACAAATGCAACAAATAG
Cbivi_3FTx_044	MW575054	ATGAAAACTCTGCTGCTGACCTTGGTGGTGGTGACAATCCTGTGCCTGGATTTAGGAAACACCCTAAAATGTTACTACACAGGAATTGGAAAGGTCTATATGACTTGTCCAAAGGAGCAAAACATATGCTATTATGGGCGTATCAAGAAACTGTTCCAGTACAGGGGATGTGCTAAAAAATGCCCTGAAGGACCGGGCTATGTGTGTTGTAATACAGACTATTGCAACAAATAG
Cbivi_3FTx_068	MW575055	ATGAAAACTCTACTGCTGACCTTGGTGGTGGTGACAATCATGTGCCTGGACTTAGGGTACACCCTTAAATGTTACGAAGGACGCGTCACTTCAGCCATTGTGACTTGTGAAAAAGGGATGAACATATGCGCGAAAATTATTGGAAATTCTGTGTTCTATACCAGAAAATGTGCTGCTACTTGCCCTGTAGGTTATTCGAACACTCATTGTTGTGATACAGACAGATGCAACGAGAAATAA
Cbivi_3FTx_082	MW575056	ATGAAAACTCTACTGCTGACCTTGGTGGTGGTGACAATCATGTGCCTGGACTTAGGGTACACCCTTAAATGTTACGAAGGACGCGTCACTTCAGCCATTGTGACTTGTGAAAAAGGGATGAACATATGCGCGAAAATTATTGGAAATTCTGTGTTCTATACCAGAAAATGTGCTGCTACTTGCCCTGATAGAAAATATGTTGATTGTTGCTCAACAGACCTCTGCAACGCATAG
Cbivi_3FTx_107	MW575057	ATGAAAACTCTGCTGCTGACCTTGGTGGTGGTGACAATCATGAGCCTGGACTTAGGGTACACCCTTAAATGTAACGAAGGACGCGTCACTTCAGCCATTGTGCCTTGTGAAAAAGGGATGAACAGATGCGCGAAAATTATTGGAAATTCTGTGATCTATACCAGAAAATGTGCTGCTACTTGCCATGATAGAAAATATGTTGATTGTTGCTCAACTGACCTCTGCAACGCATAG
Cbivi_3FTx_038	MW575058	ATGAAAACTCTGCTGCTGACCTTGGTGGTGGTGACAATCCTGTGCCTGGACTTAGGATACACCATAAAATGTTACAACACACCACTTCCTTTGATCTATAAGACTTGTCCAGAGGGGAAGAACCAATGCTATCAAAAGTCTTTTAAAATTGGGAAATTTAAAATTTATGTCTCCAGGGGATGTACTGATAAATGCCCTAAAGGAAAGGCGGTTAAGTGTTGTGAAACAAACAAATGCAACAAATAG
Cbivi_3FTx_067	MW575059	ATGAAAACTCTGCTGCTGACCTTGGTGGTGGTGACAAGCCTGTGCCTGGACTTAGGATACACCATAAAATGTTACAACACACCACTTCCTTTCATCTATAAGACTTGTCCAGAGGGGGAGAAAATGTGCTTTGAAAAATCTTTTAAAATTGGGAAATTTAAACTTTATGTCTCCAGGGGATGTACTGATAAATGCCCTAAAGGAAAGGCGGTTAAGTGTTGTGAAACAAACAAATGCAACAAATAG
Cbivi_3FTx_047	MW575060	ATGAAAACTCTGCTGCTGACCTTGGTGGTGGTGACAAGCCTGTGCCTGGACTTAGGATACACCATAAAATGTTACAACACACCACTTCCTTTCATCTATAAGACTTGTCCAGAGGGGGAGAAAATGTGCTATGAAAAATCTTTTAATATTGGGAAATTTAAACTTTATGTCTCCAGGGGATGTACTGATAAATGCCCTAAAGGAAAGGCGGTTAAGTGTTGTGAAACAAACAAATGCAACAAATAG
Cbivi_3FTx_019	MW575061	ATGAAAACTCTGCTGCTGACCTTCGTGGTGGTGACAATCCTGTGCCTGGACTTGGGATACACCATAAAATGTTACAAAACACCACTTCCTCATTTCGCTAAGACTTGTCCAGAGGGGAAGAACCAATGCTATCAAAAGTCTTATCAAATTGGGAAATTTAAATATGTCTCCAAGGGATGTGCTGTTAAATGCCCTAAAGGCTACAAGTGTTGTAAAACAGACTATTGCAACAAATAG
Cbivi_3FTx_110	MW575062	ATGAAAACTCTGCTGCTGACCTTGGTGGTGGTGACAATCATGTGCGTGGACTTAGGATACACCATTCAATGTTACGAAGGAGTGGATGTTAAAACCGCTGTGACTTGTTCAGATCCGAACCAGCTATGCTTTCAATTAACTTCTCCCAATTCTCCCCAGACGTTGAGGGGATGTGGTCATTTTTGCCTTTCCAGGGCTACGTGTTGCTCAACAGACCTCTGCAACGCATAG
Cbivi_3FTx_094	MW575063	ATGAAAACTCTGCTGCTGACCTTGGTGGTGGTGACAATCGTGTGCCTGGACTTAGGATACACATTGCAATGTTACCAAGGAACTGACCTTAACACCGTTGTGACTTGTAAAAGAGGGCAGAACCTATGCTTTAAAAAGGTTTTACCTTTCAAAACTGTCAGGGGATGTGCTCATCGTTGCCCTCCAAATTCTGTCTGTTGTGCAGCGAACAGATGCAACAGATAG
Cbivi_3FTx_118	MW575064	ATGAAAACTCTGCTGCTGACCTTGGTGGTGGTGACAATCGTGTGCCTGGACTTAGGATACACATTGCAATGTTACCAAGGAACTGACCTTAAAACCGTTGTGACTTGTCCAAATCAGCACCAGCAATGCTTTAAATTAACTTCTACCTTTCCTCCCAAGACGATGAGGGGATGTGGTTTTCTTTGCCTTTCCAGGGCTACGTGTTGCTCAACAGACCTCTGCAACGCATAG
Cbivi_3FTx_065	MW575065	ATGAAAACTCTGCTGCTGACCTTGGTGGTGGTGATGATCGTGTGCGTGGACTTAGGATACACATTGCAATGTTACCAAGGAACTGACCTTAAAACCGTTGTGACTTGTCCAAATCAGCACCAGCAATGCTTTAAATTAACTTCTACCTTTCCTCCCAAGACGATGAGGGGATGTGGTTTTCTTTGCCTTTCCAGGGCTACGTGTTGCTCAACAGACCTCTGCAACAAATAG
Cbivi_3FTx_087	MW575066	ATGAAAACTCTGCTGCTGACCTTGCTGGTGATGACAATCATGTGCCTGGACTTGGGATACACCTTACAATGTTACAACACACCACTTCCTTTCTTCTTTCAGACTTGTCCAAAGGGGAAGAACAATTGCTTTAAATTCAAATTACGTCTTGCGTCACTAGAATTGTTCAACGTGAAGGGATGTATTGGTTATTGCCCGAAAAAAAGAGGGTTTGTGTGTTGTTCAACAAACAAATGCAACGGATAG
Cbivi_3FTx_096	MW575067	ATGAAAACTCTGCTGCTGACCTTGCTGGTGATGACAATCGTGTGCCTGGACTTAGGATACACCTTACAATGTTACAACACACCACTTCCTTTCTTCTTTCAGACTTGTCCAAAGTGGAAGAACAATTGCTTTAAACGGACTTTGTATCTTGGGCCACTAAAATTGTTCAACGTGAAGGGATGTATTGGTTTTTGCCCTAAAATAAGTGGGTTTGTGTGTTGTTCAACAAACAAATGCAACGGATAG
Cbivi_3FTx_041	MW575068	ATGAAAACTCTGCTGCTGACCTTGGTGGTGGTGACAATCGTGTGCCTGGACTTAGGATACACATTGCAATGTTACAAAGGAGACGACCCTAAAATCCTTGTGACTTGTGAAAAAGGGCAGAACGAATGCTATATAAGGACTTTTCCCAGACCTCCTGTAACGATCAGGGGATGTACTTCTCGTTGCCTTGCAAGGGTTAACTGTTGCTCAACAGACAAATGCAATGCATAG
Cbivi_3FTx_053	MW575069	ATGAAAACTCTGCTGCTGACCTTGGTGGTGGTGACAATCGTGTGCCTGGACTTAGGATACACATTGCAATGTTACAAAGGAAACAACCCTAAAATCCTTGTGACTTGTGAAAAAGGGCAGAACGAATGCTATATAAGGACTTTTCCCAGACCTCCTGTAATGGTCAGGGGATGTACTTCTCATTGCCTTGCAAGGTTTACCTGTTGCTCAACAGACAAATGCAACAAATAG
Cbivi_3FTx_070	MW575070	ATGAAAACTGTGCTACTGACTTTCGTGGTGGTGACAATTGTGACCCTGGACTTAGGATACACCCTGCAATGTTACCACCCATCTCTTTTTAAGAAGTATGAGACTTGTGCAGAAGGGAAGAACTTTTGCTATAGTAGGGTTGATATGATTACGCCAAGGGGAGCTTGGATGGAATATGGATGTACTGCTACTTGCACTCTAAAACGTATACGTGTGTGTTGCAAAACAGACAAATGCAACGGATAG
Cbivi_3FTx_039	MW575071	ATGAAAACTCTGCTGCTGACCTTGGTGGTGGTGACAATCCTGTGCCTGGACTTAGGATACACACTGCAATGTTACCAAACAATAGATCTAAAACCCACTATGACTTGTCCAAATCAGCACAAGCAATGCTTTAAATTAACTTCTACCTTTCCTCCCAAGACGATGAGGGGATGTGGTTTTCTTTGCCTTTCCAGGGCTACGTGTTGCTCAACAGACCTCTGCAACAAATAG
Cbivi_3FTx_048	MW575072	ATGAAAACTCTGCTGCTGACCTTGGTGGTGGTGACGATCGTTTGCCTGGATTTAGGATATACATGGCAATGTTACGAAGGAGACAACCCTAAAACCGTTGTGACTTGTCCAAAAGGGCACCACCTATGCTATAAAAAGACTTATACCAATCCTAAGAGAACGATCAGGGGATGTGCTTCTCGTTGCCCTTCAGATTATAGCTGTTGCGCAGCAAATAAATGCAACAAATAG
Cbivi_3FTx_051	MW575073	ATGAAAACTCTGCTGCTGACCTTGGTGGTGGTGACAATCGTTTGCCTGGATTTAGGATATACATGGCAATGTTACGAAGGAGACAACCCTAAAACCGTTGTGACTTGTCCAAAAGGGCACCACCTATGCTATAAAAAGACTTATACCAATCCTAAGAGAACGATCAGGGGATGTGCTTCTCGTTGCCCTTCAGATTATAGCTGTTGTGCAGCAAACAAATGCAACAAATAG
Cbivi_3FTx_063	MW575074	ATGAAAACTCTGCTGCTGACCTTGGTGGTGGTGACAATTGTTTGCCTGGATTTAGGATATACATGGCAATGTTACGGAGGAGACAACCCTAAAACCATTGTGACTTGTCCAAAAGGGCACCACTTATGCTATAAAAAGACTTATACCAATCCTAAGAGAACGATCAGGGGATGTGCTTCTCGTTGCCCTTCAGATTATAGCTGTTGCGCAGCAAACAAATGCAACAAATAG
Cbivi_3FTx_102	MW575075	ATGAAAACTCTGCTGCTGACCTTGGTGGTGGTGACGATCGTTTGCCTGGATTTAGGATATACATGGCAATGTTACGGAGGAGACAACCCTAAAACCATTGTGACTTGTAAAAGAGGGCAGAACCTATGCTATAGAACGATTTTACCTTCCAAAACTGTCAGGGGATGTGCTACTCTTTGCCCTCCAAATTCTACATGTTGTGCAGCGAACAGATGCAACAGATAG
Cbivi_3FTx_078	MW575076	ATGAAAACTCTGCTGCTGACCTTGGTGGTGTTGACAATCATGTGCCTGGACTTAGGATACACCATGCAATGTTACCACGGAGGCGACCTTAATACCATTAAGACTTGTGATAAAAGGGACCCCCTATGCTTTAAAAAGCTTTTTAACAACCCTTTCTTCAAAGCTCCGAAAACTCTCAGGGGATGTGCTTCTCGTTGCCCTCCAGATTATGACTGTTGCTCAACAGACCTCTGCAACGCATAG
Cbivi_3FTx_100	MW575077	ATGAAGACTCTGCTGCTGACCTTGGTGGTGGTGACCATCGTGTGCCTGGACTTAGGACACACATGGGATTGTTACCAAGGAGACAACCCTAAAATCGTTGTGACTTGTTCAAAATCGAAGCACCTATGCTTTAAAACAGTTTTTTTAGACCCTCCGAGAACGCTCAGGGGATGCACTTTTCGTTGCCCTCCACATGCTCGCTGTTGCGCAGCAAACAAGTGCAACTTCTAG
Cbivi_3FTx_106	MW575078	ATGAAAACTCTGCTGCTGACCTTGGTGGTGGTGACCATCGTGTGCCTGGACTTAGGACACACATGGGATTGTTACCAAGGAGACAACCCTAAAATCGTTGTGACTTGTTCAAAATCGAAGCACCTATGCTTAAAAACAGTTTTTTTAGACCCTCCGAGAACGCTCAGGGGATGCACTTTTCGTTGCCCTCCACATGCTCGCTGTTGCTCAGCAAAAAAGTGCAACTTCTAG
Cbivi_3FTx_097	MW575079	ATGAAAACTCTGCTGCTGACCTTGGTGGTGGTAACAATCATATGTCTGGACTTAGGATATACCTGGAGATGTTACCAAGGAGACAACGCTAAAACCATTGTGACTTGTCGAAAAGGGCTGAACCTATGCTATAGAAAGACTTTTCCAAAACCTAAGAAAACACTCAGGGGATGTACTTCTATTTGCCCTCCAAGTTATAGCTGTTGCGCAGCAAACAAATGCAACAAATAG
Cbivi_3FTx_001	MW575080	ATGAAAACTTTGCTGCTGACTTTGGTGGTGGTGACAATTGTCTGCCTGGATTTAGGACACACCATGACATGTCTCAGCAACCAGCCATCGACTCCTAAAACCGCTCAAACTTGTCCAGATGGGCAGAACTTTTGTTATAGAAAGCGTTGGCTTAGTTATGGCAAACGTAAAGTCGAAAGGGGATGTGCTGCTACTTGCCCTAGGTTGCAGCGTGGTGTGAATATTCACTGTTGCGCAACAGACAATTGCAATTAA
Cbivi_3FTx_088	MW575081	ATGAAAACTCTGCTGCTGACCTTGGTGGTGGTGACAATTGTTTGCCTGGACTTAGGATACCCTTCGAGATGTTACCAAGGAGACAACCCTAAAACCCGTGTCACTTGTTCAAAAGGGAAGAACCTATGCTATAGAAAGACTATTCCAGAAACTATGGAAACGCTCAGGGGATGTACTTCTCGTTGCCCTCCAGGTTATAGCTGTTGCGCAGCAGACTCATGCAACAAATAG
Cbivi_CRiSP_0	MW575082	ATGATTGCCTTCATTGTCTTGCTAAGTCTTGCTGCAGTGCTTCAACAGTCTTCTGGAATTGTTGATTTTCCTTCTGTGTCAACTAACAAAAGAGAAAACCAAAAGCAGATTGTTGATAAGCACAATGATTTAAGGAGATCAGTGAGACCAACTGCTAGTAACATGTTACAAATGGAATGGAATTCTAAAGCTGCTCAAAATGCAAAACGTTGGTCAGATAAATGTTCTTTTGCTCACAGTCCACCACGCTTAAGAACTGTGGGAAAAATCAGATGTGGTGAAAATATATTCATGTCAAGTCAACCTTATGAATGGAGTGGAGCAATTCAGGCTTGGTATGATGAATACAAAAATTTCATCTATGGTGTTGGAGCAAACCCACCAGGTTCTGTTATTGGC…
Cbivi_CRiSP_1	MW575083	ATGATTGCCTTCATTGTCTTGCTAAGTCTTGCTGCAGTGCTTCAACAGTCTTCTGGAATTGTTGATTTTCCTTCTGTGTCAACTAACAAAAGAGAAAACCAAAAGCAGATTGTTGATAAGCACAATGATTTAAGGAGATCAGTGAGACCAACTGCTAGTAACATGTTACAAATGGAATGGAATTCTAAAGCTGCTCAAAATGCAAAACGTTGGTCAGATAAATGTTCTTTTGCTCACAGTCCACCACGCTTAAGAACTGTGGGAAAAATCAGATGTGGTGAAAATATATTCATGTCAAGTCAACCTTATGAATGGAGTGGAGCAATTCAGGCTTGGTATGATGAATACAAAAATTTCATCTATGGTGTTGGAGCAAACCCACCAGGTTCTGTTATTGGC…
Cbivi_Cystatin_0	MW575084	ATGGCTTTGTTGCGGGGGCTTTTGGTGTGTAGCGTACTCTTGCTCAGTTGTATGTGCAAGCAGGCACTCGGGTCTCGGGCCGTGACCGGGCTCGGGCTCCTCGGGGGACGGGAGAATGCTTCCCCGGAGGAACCGGGCGTCCGTTCGGCCCTTCAATTTGCCCTGAACGAATACAACAGAGGCAGCAATGATATGTATGCTAGCCGCGTCTCCGAAGTGGTGGAAGCCCAAAAACAGATTGTCAGCGGAATTAAGTATTATTTAACTGTTAAGATTGGACGTACAGTTTGCCGCAAGGGAGCATCTGACCTTGAAAATTGTGCATTTCATAACACACCTAAACTGGCACAGATAATGACTTGCACTTTTGAGGTTTATAATATTCCTTGGAGAAACATA…
Cbivi_Cystatin_2	MW575085	ATGGCGCACTCCCAGCTGCCTTGCCCTCTCTTCCTCCTCTGCTCCCTCCTGATGCTGCCCTCGGTGCTGCTGCAGGAGGTGGCAATGCCCGGGGGTCTTTTCCCCATACCCGTCACAACTGAGGAGGTCAAGGAAGCCGCCGCTTTCGCCGTGGAGCAATACAACGAGCGCAGCAAAAACACCAACTATTTCAAGGAGCTGCGTATTGTGAAGGCACAATCCCAGGTGGTTGCAGGCCTGAAATTCTACCTTACGGTGGAAATGGGGAAAACGGTGTGTGAAAAGAGCAGTAAGCCACTGCCATTCAGCGATATCCAGAAATGTGAGCTCCCTCCCCAGGATCAGCAGGAGAAACTAACCTGTGACTTTCAGATCTTGTCCCGTCCCTGGCTGAAGGAT…
Cbivi_Cystatin_3	MW575086	ATGGTGCACTCCCAGCTGCCGGTCGCGGCTCCGCTCTGCCTGCTCTGTGCCTTCCTGTTGCTGCCCTCGGCGACGATGATCCCCGGGGGCCTTTCCCCCAGATCCGTCTCGGATCCGGACGTGCGGAAAGCCGCCGCCTTCGCCGTGCAGGAATACAACACGCTCAGCGCAAACACCCACTATTTCAAGGAGATGCGCATTGTGGAGGCGCAGTCCCAGGTAGTCGCAGGAGCGAAATATTATCTGACGATGGAGTTGGTGAAAACCAAGTGTGCAAAGACCGCCGGCAAACCGAAGGTGTACAAAGAGATCCAGAACTGTGAACTCCCTCCAAAGGCTCGGCAGGAGAAACTAACTTGCCGCTTCCAAGTCTGGTCCCGTCCTTGGCTGGAAAAGACG…
Cbivi_Cystatin_4	MW575087	ATGGGACGCTCCCTTCTCGGCCTCCTCGGCGCCGTCCTGATGCTCCCCCCGGTGCTGCTGACGGAGACCGACGAACATCTTTACCAAGCGCCCATCAATCATCCATATGTGCAGAAAGCCCTGGCCTTCGCCGTGGAGAAATACAACCTGGACAGAGAGGACAGCTCCAACTATTTCAATGTGATGCGTGTACTGAAGGCGCAATGGAAGGTGAGTTTTCGGGTCGAATACCATCTTAAAGTGGAGTTGGTGAAAACAACGTGTGAAAAGGTCGGTGAGATAAAAAAATATAACAAGATCAAGAAATGTAACGTACTTCAAGGGAATCACAAGAGACCAATCTGCTATTTTAGAGTTGTGCCAGACTGTGTATCCTTCGAAATGAATGTGGAAATCGCA…
Cbivi_Hyaluronidase_0	MW575088	ATGTGTCATTTATGGATTAAATGTCTGGCAACTTGGATATTACTGAAGAGATGTAACGGTGTTCATGTTATGCAGACCAGAGCTCCAATGTATCCTAAAGAACCTTTTCTTGTGTTCTGGAATGCACCTACTACCCAATGTAAGCTGCGCTATAAGGTGGATTTAGATCTCAAGACTTTTCACATTGTATCAAATCTCAATGAGTCTTTAAGTGGGTCTGCTGTGACAATATTTTATCCTACCCAGTTGGGGGTCTATCCCCATATTGATGACCATGGACGTTTAATCCATGGGATTATACCGCAAAATGAAAGCCTCACCAAACATCTCAGTAAAACAAAATCAGATATCAACCGTATGATCCCACTGAAGACATTTCATGGACTTGGTGTCATTGAC…
Cbivi_Kallikrein_0	MW575089	ATGCCACTGATCGGAGTGCTAGCAAGCCTTCTGATACTACAGCTTTCTTACGCAATAACCCCTACTGATCGGATCATTGGAGGTTTTGAATGTAACGAACATGAACATCGTTCCCTTGTATACTTGTATAACTCTACTTCAAAGTTTTTCTGCTCAGGGACCTTGCTCAATCATGAATGGGTGCTCACCGCTTCACACTGCAACAGGAAAGATATCCAGATAAAGCTGGGTGTGCATAACATACATGTACAGTATGAGGACGAGCAGATAAGAGTCCCGAAGGAGAAGTTGTGTTGTCTCGGTACCAAGAACTGTACCCAATGGAGCCAAGATATCATGTTGATCAGGCTGAACAGTTCTGTTAATTATAGTGAACACGTCGCACCTCTCAGCTTGCCC…
Cbivi_Kunitz_01	MW575090	ATGTCTTCTGGAAGTCTTCTTCTCCTGCTGGGACTCCTCACCCTCTGGGCAGAGCTGACCCCTGTCTCCAGCAAGGACCGTCCAGGATTTTGTAAACTGGCTCCTGACGAGGGACTGTGTAAAGCCTATATGCTGTCCTTCTTCTACCACCCCAATTTTAACAAATGTGTCAAGTTTATTTATGGTGGCTGCGGGGGCAATGCCAACAGATTTGAGACCATAGAGGAATGCAAACGCACCTGTTTTGGCTGA
Cbivi_Kunitz_02	MW575091	ATGTCTTCTGGAAGTCTTCTTCTCCTGCTGGGACTCCTCACCCTCTGGGCAGAGCTGACCCCTGTCTCCAGCAAGGACCGTCCAGGATTTTGTAAACTGGCTCCTGACGAGGGACTGTGTAAAGCCTATATGCTGTCCTTCTTCTACCACCCCAATTTTAACAAATGTGTCAAGTTTATTTATGGTGGCTGCGGGGGCAATGCCAACAGATTTGAGACCATAGATGAATGCATACGCACCTGTGCTGGCTGA
Cbivi_Kunitz_04	MW575092	ATGTCTTCAGGAAGTCTTCTTCTCCTGCTGGGACTCCTCACCCTCTGGGCAGAGCTGACCCCTGTCTCCAGCAAGATCCGTCCAAGATTTTGTAAACTGGATCCTGACAAGGGGCTGTGTAAACTCTATATGCCGTCCTTCTTCTACCACCCCAATTTTAACAAATGTGTCAAGTTTATTTATGGTGGCTGCGGGGGCAATGCCAACAGATTTGAGACCATAGAGGAATGCAAACGCACCTGTTTTGGCTGA
Cbivi_Kunitz_07	MW575093	ATGTCTTCTGGAGGTCTTTTTCTTCTGCTGGGACTCCTCACCCTCTGGGCGGAGATGACCCCTGTCTCCAGCACGTTCCGTCCACGCTTTTGTTATCTGCCTCCTGCCAAGGGAACGTGTAATTTCAGGAATCGGGCATTCCACTACAACCCCCATTTAAAGAAATGCCAGGAATTTCTTTATGGTGGCTGTGGGGGAAATGAGAACAGATTTATGACCATAGAAGCATGCAAACACATCTGTGCTGAATGA
Cbivi_Kunitz_08	MW575094	ATGTCTTCTGGAGGTCTTCTTCTCCTGCTGGGATTCCTCACTCTCTGGGCGGAGCTGACCCCCAGCATGGCCCGTCCAAACTTTTGTAATCTGCCTCCTGTCAAGGGACCGTGTAAAGCCAATATACGGTCTTTCCACTACCACCCCCGTTTAAAGGAATGCCACGAATTTATTTATGGTGGATGCCAGGGCAATGCCAACAGATTTATGACCATAGATGAATGCAAACGCACCTGTGTTGAATGA
Cbivi_Kunitz_09	MW575095	ATGTCTTCTGGAAGTCTTCTTCTCCTGCTGGGACTCCTCACCCTCTGGGCGGAGCTGACCCCCAGCATGGCCCGTCCAAACTTTTGTAATCTGCCTCCTGTCAAGGGACCGTGTAAAGCCAATATACGGTCTTTCCACTACCACCCCCGTTTAAAGGAATGCCACAAATTTATTTATGGTGGATGCCAGGGCAATGCCAACAGATTTATGACCATAGATGAATGCAAACGCACCTGTGTTGAATGA
Cbivi_Kunitz_10	MW575096	ATGTCTTCTGGAAGTCTTCTTCTCCTGCTGGGATTCCTCACTCTCTGGGCGGAGCTGACCCCCAGCATGGCCCGTCCAGACTTTTGTAATCTGCCTCCTGTCAAGGGACCGTGTCTAGCCTATATACAGTCCTTCCACTACCACCCCCGTTTAAAGGAATGCCACAAATTTATTTATGGTGGATGCCAGGGCAATGCCAACAGATTTATGACCATAGATGAATGCAAACGCACCTGTGTTGAATGA
Cbivi_Kunitz_11	MW575097	ATGTCTTCTGGAAGTCTTCTTCTCCTGCTGGGACTCCTCACCCTCTGGGCAGAGATGACCCCCGTCTCCAGCAAGCCCCGTTTCAATCCACGATTTTGTAAACTGCCTTCTAACATTGGATCATGTTCTGGCAATCTACAGTACTTCTACTTCAATCGCGTTTCAAAGAGATGCGACACATTTATTTATAGTGGCTGTGGGGGCAATCCCAACAGATTTGAGACCATGGAGGAATGCAAACGCAACTGTGTTGAGAATGACCAATGA
Cbivi_Kunitz_13	MW575098	ATGTCTTCTGGAAGTCTTCTTCTCCTGCTGGGACTCCTCACCCTCTGGGCAGAGATGACCCCCGTCTCCAGCAAGCCCCGTTTCAATCCACGATTTTGTAAACTGCCTTCTAACATTGGATCATGTTCTGGCAATCTACAGTACTTCTACTTCAATCGCGTTTCAAAGAGATGCGACACATTTATTTATAGTGGCTGTGGGGGCAATCCCAACAGATTTGAGACCATGGAGGAATGCAAACGCAACTGTGTTGGTAAGTAG
Cbivi_Kunitz_16	MW575099	ATGTCTTCTGGAAGTCTTCTTCTCCTGCTGGGACTCCTCACCCTCTGGGCAGAGCTGACCCCCAGCATGGCCCGTCCAAGCTTTTGTAATCTGCCTGTTGACATAGGACGATGTATAGGCTATAATACGTCCTTCTACTACAACTCCGCTTTAAAGAGATGTGAAAAGTTTATTTTTCATGGCTGCGGGGGCAATGCCAACAGATTTACGACCATGGAGGAATGCAAACGCATCTGTGCTGGATGA
Cbivi_Kunitz_17	MW575100	ATGTCTTCTGGAAGTCTTCTTCTCCTGCTGGGACTCCTCACCCTTTGGGCGGAGCTGACCCCCAGCATGGCCCGTCCACGCTTTTGTAATCTGCCTCCTGACACTGGACGATGTTTGGCCCTTATGACGGCCTTCTACTACCACCCGGCTTCAAATACATGCAGACCGTTTCTTTTTGGTGGCTGTAAGCGAAATCCCAACTCTTTTAAGACCATAAAGAAATGCAAACGCACCTGTGCTGGCTGA
Cbivi_Kunitz_20	MW575101	ATGTCTTCTGGAGGTCTTCTTCTCCTGCTGGGATTCCTCACTCTCTGGGCGGAGCTGACCCCCAGCATGGCCCGTCCACGCTTTTGTAATCTGCCTCCTGACACTGGACGATGTTTGGCCCTTATGACGGCCTTCTACTACCACCCGGCTTCAAATACATGCAGACCGTTTCTTTTTGGTGGCTGTAAGCGAAATCCCAACTCTTTTAAGACCATAAAGAAATGCAAACGCACCTGTGCTGGCTGA
Cbivi_Kunitz_21	MW575102	ATGTCTTCTGGAAGTCTTCTTCTCCTGCTGGGACTCCTCACCCTCTGGGCGGAGCTGACCCCCAGCATGGCCCGTCCAGACTTTTGTAATCTGCCTGTTGACTTAGGAGGATGTAAAGGCTATAATCCGTCCTTCTACTACAACCCCAATTTAAAGAGATGTATAAGGTTTATTTTTCGTGGCTGCGGGGGCAATGCCAACAGATTTAGGACCATGGAGGAATGCATGAGCACCTGTGCTGAATGA
Cbivi_Kunitz_23	MW575103	ATGTCTTCTGGAGGTCTTCTTCTCCTGCTGGGATTCCTCACTCTCTGGGCGGAGCTGACCCCCAGCATGGCCCGTCCAGACTATTGTAATCTGCCTCCTGTCAAGGGACCGTCTCTAGCCTATATACAGTCCTTCCACTACCCCCCCCGTTTAAAGGAATGCCACAAATTTATTTATGTTGGATGCCAGGGCAATGCCAACAGATATAAGACCATAGATGAATGCAAACGCACCTGTGCTGAATGA
Cbivi_Kunitz_24	MW575104	ATGTCTTCTGGAGGTCTTCTTCTTCTGCTGGGACTCCTCACTCTCTGGGCAGAGCTGACCCCCAGCATGGCCCGTCCAAGCTTTTGTAATCTGCCTGTTGACATAGGACGATGTATAGGCTATAATACGTCCTTCTACTACAACCCCGCTTTAAAGAGATGTAAAAAGTTTATTTTTCATGGCTGCGGGGGCAATGCCAACAGATTTACGACCATGGAGGAATGCATGAGCACCTGTGCTGGTAAGTAG
Cbivi_Kunitz_25	MW575105	ATGTCTTCTGGAGGTCTTCTTCTCCTGCTGGGATTCCTCACTCTCTGGGCGGAGCTGACCCCCAGCATGGCCCGTCCAGACTTTTGTAATCTGCCTGTTGACTTAGGAGGATGTAAAGGCTATAATCCGTCCTTCTACTACAACCCCAATTTAAAGAGATGTATAAGGTTTATTTTTCGTGGCTGCGGGGGCAATGCCAACAGATTTAGGACCATGGAGGAATGCATGAGCACCTGTGCTGAATGA
Cbivi_Kunitz_26	MW575106	ATGTCTTCTGGAAGTCTTCTTCTCCTGCTGGGACTCCTCACCCTCTGGGCGGAGCTGACCCCCAGCATGGCCCGTCCAGACCTTTGTTACCTGCCTGTTGACTTAGGAGGATGTAGAGGCTATAATCCGTCCTTCTACTACAACCCCGATTTAAAGAGATGTATAGATTTTATTTTTCGTGACTGCGGGGGCAATGCCAACAGATTTATGACCATGGAGGAATGCATGAGCACCTGTGCTGAATGA
Cbivi_Kunitz_28	MW575107	ATGTCTTCTGGAGGTCTTCTTCTCCTGGTGGGATTCCTCACTCTCTGGGCGGAGCTGGCCCCCAGCATGGCCCGTCCAAACTTTTGTTATCTGCCTCCTGTCAAGGGACCGTGTAAATCCAATATACGGTCTTTCCACTACCACCCCCGTTTAAAGGAATGCCACGAATTTATTTATGATGGATGCCAACTCAATGCCAACAGATATATGACCATAAATGAATGCAAACACACCTGA
Cbivi_Kunitz_29	MW575108	ATGTCTTCTGGAAGTCTTCTTCTCCTGCTGGGACTCCTCACCCTCTGGGCAGAGCTGACCCCTGTCTCCAGCAGGATCCGTCCAAAGTTCTGTGATAAGTTTTTTGACTTTTACCATTGTCTCCGTGAAAATGCCTTCTACTACAACCGGGATTCAAAGAAATGCCAACCATTTCTTTTTGGTGGCTGTAAGAACAATCTCAACAATTTTAAGACCAGAGAGGCATGCGAACGCACCTGTGTTGAATGA
Cbivi_Kunitz_30	MW575109	ATGTCTTCTGGTGGTCTTCTTCTTCTGCTGGGACTCCTCACGCTCTGGGCAGAGCTGACCCCTGTCTCCAGCAGGATCCGTCCAAAGTTCTGTGATAAGTTTTTTGACTTTTACCATTGTCTCCGTGAAAATGCCTTCTACTACAACCGGGATTCAAAGAAATGCCAACCATTTCTTTTTGGTGGCTGTAAGAACAATCTCAACAATTTTAAGACCAGAGAGGCATGCGAACGCACCTGTGTTGAATGA
Cbivi_Kunitz_31	MW575110	ATGTCTTCTGGAAGTCTTCTTCTCCTGCTGGGACTCCTCACCCTTTGGGCGGAGCTGACACCAGTCTCCAGCAAGCCCCGTCCACGTCCACGTCCAGAGTTCTGCGATAAGTTTTATGACTTTGCCCATTGTTATACCGGTAAAATGGCCTTCTACTTCAACTGGGTTACAAAGAAATGCCAACCATTTCGTTTTGGTGGCTGCATCTTCAATCCCAACACTTTTAAGACCATAGAGGAATGCAAACGCATCTGTGTTGAATGA
Cbivi_Kunitz_32	MW575111	ATGTCTTCTGGAGGTCTTCTTCTCCTGCTGGGACTCCTCACCCTCTGGGCAGAGCTGACCCCCGTCTCCAGCAGGATCCGTCCACAGTTCTGCGATCAGTTTTTTGACTTTTTCCATTGTCCCCGTGAAAAGGCCTTCTACTACAACCGGGATTCAAAGAAATGCCAACCGTTTCTTTCTGGTGGCTGTAAGAACAATCTGAACACTTTTAAGACCATAGAGGAATGCAAATACATTTGTCTAGGCTGA
Cbivi_Kunitz_33	MW575112	ATGTCTTCTGGAAGTCTTCTTCTCCTGCTGGGACTCCTCACCCTTTGGGCGGAGCTGACACCAGTCGCCAGCAAGCCCCGTCCACGTCCACGTCCAGAGTTCTGCGATAAGTTTTATGACTTTGCCCATTGTTATACCGGGAAAATGGCCTTCTACTTCAACTGGGTTACAAAGAAATGCCAACCATTTCGTTTTGGTGGCTGCATCTTCAATCGCAACACTTTTAAGACCATAGAGGAATGCAAACGCATCTGTGTTGAATGA
Cbivi_Kunitz_34	MW575113	ATGTCTTCTGGAAGTCTTCTTCTCCTGCTGGGACTCCTCACCCTTTGGGCGGAGCTGACACCAGTCTCCAGCAAGCCCCGTCCACGTCCACGTCCAGAGTTCTGCGATAAGTTTTATGACTTTGCCCATTGTTATACCGGTAAAATGGCCTTCTACTTCAACTGGGTTACAAAGAAATGCCAACCATTTCGTTTTGGTGGCTGCATCTTCAATCCCAACACTTTTAAGACCATAGAGGAATGCAAATACATTTGTCTAGGCTGA
Cbivi_NGF_0	MW575114	ATGTCCATGCTGTGCTGCACTCTGATTATAGCATTTCTGATTGGCATATGGGCAACACCAAAATCTGAAGTTAATGTCCCTCTGGGCTCCCCTGCAACTTCTGACACCAGCTGTGCTCATACTCACGAGGGTCTGAAAACATCTCAAAACACAGATCAGCACCATCCTGCTCCTAAGAAGGCAGAGGATCAAGAACTTGGATCAGCAACAAACATCATTGTGGATCCCAAGCTTTTTCAGAAGAGGCAGTTCCAGTCACCTCGTGTTCTGTTCAGCACTCAGCCCCCACCATTGTCAAGAGGTGAGCAAAGTGTGGAGTTCCTGGACAATGAAGATCATCCTGTGCATAACCAAGGGGAATATTCTGTGTGTGACAGTATCAGTGTCTGGGTTAGTGAC…
Cbivi_NGF_1	MW575115	ATGTCCATGCTGTGCTACACTCTGATTATAGCATTTCTGATTGGCATAAGGGCAGCACCAAAATCTGAAGATAATGTCCCTCTGGGCTCCCCTGCAACTTCTGACACCGGCTTTGCTCAAACTCACGAGGGTCTGAAAACATCTCAAAACACAGACCAGCGCCATCCTGCTCCTAAGAAGGCAGAGGATCAAGAACTTGGATCAGCAGCAAACATCATTGTGGATTCCAAGCTTTTTCAGAAGAGGCGGTTCCAGTCACCTCGTGTTCTGTTCAGCACTCAGCCCCCACCATTGTCAAGAGATGAGCAAAGTGTGGAATTCCTGAACAATGAAGATGCTCTTAACAGGAATATCTGGGCCAAACGTCAAAATCATCCTGTGCATGACATACAACATGCT…
Cbivi_NGF_2	MW575116	ATGTCCATGCTGTGCTGCACTCTGATTATAGCATTTCTGATTGGCATATGGGCAACACCAAAATCTGAAGTTAATGTCCCTCTGGGCTCCCCTGCAACTTCTGACACCAGCTGTGCTCATACTCACGAGGGTCTGAAAACATCTCAAAACACAGACCAGCGCCATCCTGCTCCTAAGAAGGCAGAGGATCAAGAACTTGGATCAGCAGCAAACATCATTGTGGATTCCAAGCTTTTTCAGAAGAGGCGGTTCCAGTCACCTCGTGTTCTGTTCAGCACTCAGCCCCCACCATTGTCAAGAGATGAGCAAAGTGTGGAGTTCCTGAACAATGAAGATGCTCTTAACAGGAATATCTGGGCCAAACGTCAAAATCATCCTGTGCATGACATACAACATGCT…
Cbivi_NGF_3	MW575117	ATGTCCATGCTGTGCTACACTCTGATTATAGCATTTCTGATTGGCATAAGGGCAGCACCAAAATCTGAAGATAATGTCCCTCTGGGCTCCCCTGCAACTTCTGACACCGGCTTTGCTCAAACTCACGAGGGTCTGAAAACATCTCAAAACACAGACCAGCGCCATCCTGCTCCTAAGAAGGCAGAGGATCAAGAACTTGGATCAGCAGCAAACATCATTGTGGATTCCAAGCTTTTTCAGAAGAGGCGGTTCCAGTCACCTCGTGTTCTGTTCAGCACTCAGCCCCCACCATTGTCAAGAGATGAGCAAAGTGTGGAGTTCCTGAACAATGAAGATGCTCTTAACAGGAATATCTGGGCCAAACGTCAAAATCATCCTGTGCATGACATACAACATGCT…
Cbivi_NP_0	MW575118	ATGGTCAGCTTCTCCCGTCTGGCGGCCGGCGTGCTGCTGTTGGTGCTGGCCGTACTGGCTCTCGCCCTCGACGGGAAGCCAGCGCCGCCGCCTCAGACGCTGCACAAGGCTCCGGCGGGCGGCACGACGGCGTTGCGGCGGGAGTTGACGGAGCAGCAGCAGCAGCCGCCGGAGGCGTCTTCGGGTCCCGCGGCTGGACGCAGCGGCTCCAAGGCGGGCAACGCAGCCCCGACGCCGCCGAAGGGCAAAGGGGCTGCGGCGGCGTCGCGGCTCCTGCGGGATGTGCGCCCCGACAGCAAGCAGTCGCGGGCCGCCTGGGGACGGATGGTGCACCCCGAGCACCACGCAGGAGGCGGCGGAGGAGGAGGCGGCGGCGGCGGCGGAGGCTCGCGTCGTCTG…
Cbivi_PLA2_IB_00	MW575119	ATGACTCCTGCTCACCTTCTGGTCCTGGCAGCAGTTTGTGTCTCCCTCTTAGCAGCCTCCGCCATTCCTCCCCAGCCTCTCAACCTCTATCAGTTCGGCAACATGATTCAGTGTACCATCCCGAAGAGACTATCTTGGACTAGTTTTGTGGACTACGGTTGCTACTGCGGCAAAGGAGGTAGCGGGACACCAGTAGACGAGTTGGACAGGTGCTGTCAGACTCATGACAACTGCTATACTGAAGCTGGAAAACATCCTGATTGTAAATACTTCTGGGAACACGCCTACACCAAGACCTATTCATACACCTGTTCTGAAGGCACCCTCACCTGCACAGATAAAGATGATAAGTGTGCAGCTTTTGTCTGTAATTGTGACCGCGTGGCAGCCAACTGCTTC…
Cbivi_PLA2_IB_03	MW575120	ATGACTCCTGCTCACCTTCTGGTCCTGGCAGCAGTTTGTGTCTCCCTCTTAGCAGCCTCCGCCATTCCTCCCCAGCCTCTCAACCTCTATCAGTTCGGCAACATGATTCAGTGTACCATCCCGAAGAGACTATCTTGGACTAGTTTTGTGGACTACGGTTGCTACTGCGGCAAAGGAGGTAGCGGGACACCAGTAGACCAGTTGGACAGGTGCTGTCAGACTCATGACAACTGCTATACTGAAGCTGGAAAACATCCTGATTGTAAATACTTCTGGGAACACGCCTACACCAAGACCTATTCATACACCTGTTCTGAAGGCACCCTCACCTGCACAGATAAAAAGGATAAGTGTGCAGCTTTTGTCTGTAATTGTGACCGCGTGGCAGCCAACTGCTTC…
Cbivi_PLA2_IB_07	MW575121	ATGACTCCTGCTCACCTTCTGGTCCTGGCAGCAGTTTGTGTCTCCCTCTTAGCAGCCTCCGCCATTCCTCCCCAGCCTCTCAACCTCTATCAGTTCGGCAACATGATTCAGTGTACCATCCCGAAGAGACTATCTTGGAGGAGTTTTGTGGACTACGGTTGCTACTGCGGCAAAGGAGGTAGCGGGACACCAGTAGACGAGTTGGACAGGTGCTGTCAGACTCATGACAACTGCTATACTGAAGCTGAAAAACAACCTGCATGTAATTCTTTCTGGGAAGGCCCCTACTACAAGATCTATTCATACACCTGTTCTGAAGGCACCCTCACCTGCACAGATAAAAAGGATGAATGTGCAGCTTTTGTCTGTAATTGTGACCGCGTGGCAGCCAACTGCTTC…
Cbivi_PLA2_IB_08	MW575122	ATGACTCCTGCTCACCTTCTGGTCCTGGCAGCAGTTTGTGTCTCCCTCTTAGCAGCCTCCGCCATTCCTCCCCAGCCTCTCAACCTCTATCAGTTCGGCAACATGATTCAGTGTACCATCCCGAAGAGACTATCTTGGACTAGTTTTGTGGACTACGGTTGCTACTGCGGCAAAGGAGGTAGCGGGACACCAGTAGACGAGTTGGACAGGTGCTGTCAGACTCATGACAACTGCTATACTGAAGCTGGAAAACATCCTGATTGTAAATACTTCTGGGAACACGCCTACACCAAGACCTATTCATACACCTGTTCTGAAGGCACCCTCACCTGCACAGGAGACAACGATGCGTGTGGAGCTTTTGTTTGCAATTGTGACCGCTCAGCAGCCATCTGCTTT…
Cbivi_PLA2_IB_09	MW575123	ATGACTCCTGCTCACCTTCTGGTCCTGGCAGCAGTTTGTGTCTCCCTCTTAGCAGCCTCCGCCATTCCTCCCCAGCCTCTCAACCTCTATCAGTTCGGCAACATGATTCAGTGTACCATCCCGAAGAGACTATCTTGGACTAGTTTTGTGGACTACGGTTGCTACTGCGGCAAAGGAGGTAGCGGGACACCAGTAGACGAGTTGGACAGGTGCTGTCAGACTCATGACAACTGCTATACTGAAGCTGGAATACATCCTGATTGTAAACGCTTCTGGGAACACCCCTACACCAAGCTCTATGCATACACCTGTTCTGAAGGCACCCTCACCTGCACAGATAAAGATGATAAGTGTGCAGCTTTTGTCTGTAATTGTGACCGCGTGGCAGCCAACTGCTTC…
Cbivi_PLA2_IB_10	MW575124	ATGACTCCTGCTCACCTTCTGGTCCTGGCAGCAGTTTGTGTCTCCTTCTTAGCAGCCTCCGCCATTCCTCCCCAGCCTCTCAGCCACTGTCAGTTCAAAAAAATGATTAAGTGTACCGTCTCGAAGAGTCTATCTTGGAGGAGTTTTGTGGACTACGGTTGCTACTGCGGCAAAGGAGGTAGCGGGACACCAGTAGACGAGTTGGACAGGTGCTGTCAGACTCATGACAACTGCTATACTGAAGCTGGAAAACATCCTGATTGTAAATACTTCTGGGAACACGCCTACACCAAGACCTATTCATACACCTGTTCTGAAGGCACCCTCACCTGCACAGATAAAAAGGATAAGTGTGCAGCTTTTGTCTGTAATTGTGACCGCGTGGCAGCCAACTGCTTC…
Cbivi_PLA2_IB_12	MW575125	ATGACTCCTGCTCACCTTCTGGTCCTGGCAGCAGTTTGTGTCTCCTTCTTAGCAGCCTCCGCCATTCCTCCCCAGCCTCTCAGCCACTGTCAGTTCAAAAAAATGATTAAGTGTACCGTCTCGAAGAGTCTATCTTGGAGGAGTTTTGTGGACTACGGTTGCTACTGCGGCAAAGGAGGTAGCGGGACACCAGTAGACGAGTTGGACAGGTGCTGTCAGACTCATGACAACTGCTATACTGCAGCTGGAAAACATCCTGATTGTAATCACTTCTGGGAACGCCCCTTCACCAAGCGCTATTCATACACCTGTTCTGAAGGCACCCTCACCTGCACAGATAAAAAGGATAAGTGTGCAGCTTTTGTCTGTAATTGTGACCGCGTGGCAGCCAACTGCTTC…
Cbivi_PLA2_IB_13	MW575126	ATGACTCCTGCTCACCTTCTGGTCCTGGCAGCAGTTTGTGTCTCCTTCTTAGCAGCCTCCGCCATTCCTCCCCAGCCTCTCAGCCACTGTCAGTTCAAAAAAATGATTAAGTGTACCGTCTCGAAGAGTCTATCTTGGAGGAGTTTTGTGGACTACGGTTGCTACTGCGGCAAAGGAGGTAGCGGGACACCAGTAGACGAGTTGGACAGGTGCTGTCAGACTCATGACAACTGCTATACTGAAGCTGAAAAACAACCTGCATGTAATTCTTTCTGTGAAGGCCCCTACTACAAGATCTATTCATACACCTGTTCTGAAGGCACCCTCACCTGCACAGATAAAAAGGATGAATGTGCAGCTTTTGTCTGTAATTGTGACCGCGTGGCAGCCAACTGCTTC…
Cbivi_PLA2_IB_14	MW575127	ATGACTCCTGCTCACCTTCTGGTCCTGGCAGCAGTTTGTGTCTCCCTCTTAGCAGCCTCCGCCATTCCTCCCCAGCCTCTCAACCTCTATCAGTTCGGCAACATGATTAAGTGTACCATCCCTGGCAGTAGACCTTTGTTGGATTATTCAAACTACGGTTGCTACTGTGGCTTGGGAGGTAGCGGGACACCGGTAGACCAGTTGGATAGGTGCTGCCAGACTCATGACCTCTGCTATTCTCAAGCCAAGAAACATCCTGCCTGTACGTCCCCCCTGGATAGCCCCTACATCAAGATCTATTCATACACCTGTTCTGAAGGCACCCTCACCTGCACAGGAGACAACGATGCGTGTGGAGCTTTTGTTTGTAATTGTGACCGCTCAGCAGCCATCTGCTTT…
Cbivi_PLA2_IB_16	MW575128	ATGAATCCTGCTCACCTTCTGGTCCCGGCAACAGTTTTTGTCTCCCTCTTAGCAGCCTCCGCCATTCCTCTCCAGCCTCTCAACCTCTATCAGTTCGGCAACATGATTAAGTGTACCATCCCTGGCAGTAGACCTTTGTTGGATTATTCAAACTACGGTTGCTACTGTGGCTTGGGAGGTAGCGGGACACCGGTAGACCAGTTGGATAGGTGCTGCCAGACTCATGACCTCTGCTATTCTCAAGCCAAGAAACATCCTGCCTGTACGTCCCCCCTGGATAGCCCCTACATCAAGATCTATTCATACACCTGTTCTGAAGGCACCCTCACCTGCACAGGAGACAACGATGCGTGTGGAGCTTTTGTTTGCAATTGTGACCGCTCAGCAGCCATCTGCTTT…
Cbivi_PLA2_IB_18	MW575129	ATGACTCCTGCTCACCTTCTGGTCCTGGCAGCAGTTTGTGTCTCCTTCTTAGCAGCCTCCGCCATTCCTCCCCAGCCTCTCAGCCACTGTCAGTTCAAAAAAATGATTAAGTGTACCGTCTCGAAGAGTCTATCTTGGAGGAGTTTTGTGGACTACGGTTGCTACTGCGGCAAAGGAGGTAGCGGGACACCAGTAGACGAGTTGGACAGGTGCTGTCAGACTCATGACAACTGCTATACTGCAGCTGGAAAACATCCTGATTGTAATCACTTCTGGGAACGCCCCTTCACCAAGCGCTATTCATACACCTGTTCTGAAGGCACCCTCACCTGCACAGATAAAAAGGATAAGTGTGCAGCTTTTGTCTGTAATTGTGACCGCGTGGCAGCCAACTGCTTC…
Cbivi_PLA2_IB_19	MW575130	ATGACTCCTGCTCACCTTCTGGTCCTGGCAGCAGTTTGTGTCTCCTTCTTAGCAGCCTCCGCCATTCCTCCCCAGCCTCTCAGCCACTGTCAGTTCAAAAAAATGATTAAGTGTACCGTCTCGAAGAGTCTATCTTGGAGGAGTTTTGTGGACTACGGTTGCTACTGCGGCAAAGGAGGTAGCGGGACACCAGTAGACGAGTTGGACAGGTGCTGTCAGACTCATGACAACTGCTATACTGCAGCTGGAAAACATCCTGATTGTAATCACTTCTGGGAACGCCCCTTCACCAAGCGCTATTCATACACCTGTTCTGAAGGCACCCTCACCTGCACAGATAAAAAGGATAAGTGTGCAGCTTTTGTCTGTAATTGTGACCGCGTGGCAGCGCCGTGTCTC…
Cbivi_PLA2_IB_20	MW575131	ATGACTCCTGCTCACCTTCTGGTCCTGGCAGCAGTTTGTGTCTCCTTCTTAGCAGCCTCCGCCATTCCTCCCCAGCCTCTCAGCCACTGTCAGTTCAAAAAAATGATTAAGTGTACCGTCTCGAAGAGTCTATCTTGGAGGAGTTTTGTGGACTACGGTTGCTACTGCGGCAAAGGAGGTAGCGGGACACCAGTAGACGAGTTGGACAGGTGCTGTCAGACTCATGACAACTGCTATACTGCAGCTGGAAAACATCCTGATTGTAATCACTTCTGGGAACGCCCCTTCACCAAGCGCTATTCATACACCTGTTCTGAAGGCACCCTCACCTGCACAGATAAAAAGGATAAGTGTGCAGCTTTTGTCTGTAATTGTGACAGCACCGCAGCCAACTGCCGC…
Cbivi_PLB_0	MW575132	ATGGTCCGCTTCGGCAGCACAGCCTCCTCGGACAATCGCCGCCAGAGGTGCTGGAGCTGGTACTGGGGGGGACTGTTACTTCTCTGGGCCGTGGCGGAAACTCGAGCAGATCTTCATTACGCTACTGTATATTGGTTGGAAGCTGAAAAATCTTTCCAAGTTAAGGATCTATTAGACAAGAATGGCGATGCTTATGGCTACTACAATGACACTGTACAATCTACTGGATGGGGTATACTTGAAATCAAAGCTGGCTATGGTAACCAGCCCATAAGCAATGAAATAGTCATGTATGCTGCAGGTTTCTTGGAAGGCTACCTCACTGCTTCGCGTATGACTGACCATGTTGCAAATCTGTATCATCAGCTGATTAAGAATGTTATCATTGAACAAAAAGTA…
Cbivi_PhDE_0	MW575133	ATGATTATGCAGAAGGTTCTTTTCATTTCTTTGGTGGCTGTAGCCCTTGGACTAGGTTTAGGGCTTGGACTGAAACAATCTAAGCAACCGCAAGAGAGCTGCAGAAACAGATGTAATGAAACATTTGGTGAAGAGCTATCACGCTGTAGTTGTGATAACAAGTGTACAGAACGCGAAGCTTGCTGCTGGGATTATCAGGATATTTGTGTGCTACCAACTCAGAGTTGGTCTTGCAATAAATTACGTTGTGGTGAGAAGCGAATGGCCAATGTATTATGCTCCTGTTCTGATGATTGCTTGATGAAAAAAGATTGCTGTACAGACTACAAAAGCATCTGCAAAAGAGAAACTTCATGGCTGAAAGATCAGTGTGCCTCTTCTAGTGCTTCTCAGTGTCCA…
Cbivi_SVMP_02	MW575134	ATGTTCCAAGCTCTCTTGGTCACTATATGCTTAGCAGTTTTTCCATATCAAGGGAGCTCTATAATCCTGGAATCCGGGAATGTTAATGATTATGAAGTAGTGTATCCACAAAAAGTGCCTGCATTGCCCAAAGGAGGAGTTCAGAATCCTCAGCCAGAGACCAAGTATGAAGATACAATGCAATATCGATTTCAAGTGAATGGAGAGCCAGTGGTCCTTCACCTAGAAAGAAATCAAGGACTTTTCTCAAAAGATTACACTGAAACTCATTATTCCTCTGATGGCAGAGAAATTACAACAAGCCCTCCAGTTCAGGATCACTGCTATTATCATGGTTACCTTCAGAATGAAGCTGAGTCAAGTGCAGTCATCAGTGCATGTGACGGCTTGAAAGGACAT…
Cbivi_SVMP_06	MW575135	ATGATCCAAGCTCTCTTGGTAACTATATGCTTAGCAGTTTTTCAACATCAAGGGAGCTCTATAATCCTGGAATCCGGGAATGTTAATGATTATGAAGTAGTGTATCCACAAAAAGTTCCTGCATTGCCCAAAGGAGGAGTTCAGAATCCTCAGCCAAAGACAAAGTATGAAGATACAATGCAATATCGATTTCAAGTGAATGGAGAGCCAGTGGTCCTTCACCTAGAAAGAAATCAAGGACTTTTTTCAGAAGATTACACTGAAACTCATTATTCCCCTGATGGCAGAGAAATTACAACAAGCCCTCCAGTTCAGGATCACTGCTATTATCATGGTTACATTCAGAATGAAGCTGACTCAAGTGCAGTCATCAGTGCATGTGACGGCTTGAAAGGACAT…
Cbivi_SVMP_07	MW575136	ATGATCCAAGCTCTCTTGGTAACTATATGCTTAGCAGTTTTTCCACATCAAGGGAGCTCTATAATCCTGGAATCCGGGAATGTTAATGGTTATGAAGTAGTGTATCCACAAAAAGTGCCTGTATTGCCCAAAGGAGGAGTTCAGAATCCTCAGCCAGAGACTATGTATGAAGATACAATGCAATATCGATTTCAAGTGAATGGAGAGCCAGTGGTCCTTCACCTAGAAAGAAATCAAGGACTTTTTTCAGAAGATTACACTGAAACTCATTATTCCCCTGATGGCAGAGAAATTACAACAAGCCCTCCAGTTCAGGATCACTGCTATTATCATGGTTACATTCAGAATGAAGCTGACTCAAGTGCAGTCATCAGTGCATGCGATGGCTTGAAAGGACAT…
Cbivi_SVMP_11	MW575137	ATGGCCGCCACAGCTCAGTTGGCGCTCGCTGTGGCCATGGCCATTTCGGGAATCGCCTTATCATCCCGAACTCAATATCAAGGGAGCTCTATAATCCTGGAATCCGGGAATGTTAATGATTATGAAGTAGTGTATCCACAAAAAGTGCCTGCATTGCCCAAAGGAGGAGTTCAGAATCCTCAGCCAGAGACCAAGTATGAAGATACAATGCAATATCGATTTCAAGTGAATGGAGAGCCAGTGGTCCTTCACCTAGAAAGAAATCAAGGACTTTTTTCAGAAGATTACACTGAAACTCATTATTCCCCTGATGGCAGAGAAATTACAACAAGCCCTCCAGTTCAGGATCACTGCTATTATCATGGTTACCTTCAGAATGAAGCTGAGTCAAGTGCAGTC…
Cbivi_Vespryn_0	MW575138	ATGTCCCCTTCTGCTGGCTTCCAATTTAGTTTGAACTTCCAACAAACAAAAAAAGTCCTGCGGAAGCTCCCAGGAGTCTCTTGCATGGTCCTGTTCACACTATGCTTTTTTGCTGACCAGGAAAATGGTGGAAAGGCTCTGGCTTCACCCCCTGGGAAATGGCAAAAAGCTGATGTGACGTTTGACTCAAACACAGCATTTGGATCACTGGTTGTGTCAGCGGACAAGAAGACCGTGGAAAATGTGGGTGTCCCCCGGGTTGTGCCAGACAATCCAGAGAGATTCAGTAGCAGCCCCTGTGTGCTGGGGTCTCCTGGATTCCGATCAGGGAAACATTTCTTTGAAGTGAAGTATGGGACGCAAAGGGAATGGGCTGTTGGGTTAGCCGGGAAGTCTGTG…
Cbivi_Waprin_0	MW575139	ATGCAGGGCAGATTCCTCCTCCTGCTCACAGTGATCCTGCTGGGGATGATGGGGCCTGTGATCTCAGCTGAAAATGAGAAAATCGGGTCCTGCCCAAATGTGAACGTGCCCATCCCTCCTCTGGGTGTTTGCAAAACCACGTGTCAAACAGATTCGAACTGTCCAAACCTCAAGAAGTGCTGCAAAAATGGCTGTGGGTTCATGACGTGCACATTACCCAAGCCCTGA
