# Supplementary material for: Electric Blue: Molecular Evolution of Three-Finger Toxins in the Long-Glanded Coral Snake Species Calliophis bivirgatus
Source: Toxins (Basel). 2021 Feb 8;13(2):124. doi: 10.3390/toxins13020124 (PMC7915963; doi:10.3390/toxins13020124)
Supplement: Supplementary file 1 [file toxins-13-00124-s001.zip › supplementary/Calliophis_CladeBSupp.nexus]

#NEXUS

BEGIN DATA;
DIMENSIONS  NTAX=26 NCHAR=180;
FORMAT DATATYPE=DNA GAP=- MISSING=?;
MATRIX

Cbivi_3FTx_045   AGGGATTGTTACGAAGGAGACAAGCCTAAAACCGTTGTGAAATGTAAAATAGGGGAGAACCTATGCTTTACAACGATTTTATCTGACAAA------------------ACGATCAGGGGATGTGCTCATCGTTGCCCTCCAAAGTCTTCCTGTTGCGCAGCAAACAGGTGCAACAGATTC
Cbivi_3FTx_040   AGGGATTGTTACCAAGGAGACAAGCCTAAAATCGTTGTGAGATGTAAAAGAGAAGAGCACCTATGCTTTAAAACGATTTTACCTGACAAA------------------GTGGTTAGGGGATGTACTTCTGAATGCCCTCCATATACTCCCTGTTGCGCAGCAAACAGATGCAATGGA---
Cbivi_3FTx_012   AGGAAATGTTACCAAGGAGGCAACCCTAAAACCATTGTGACTTGTCAAAAGGGGGAGAACCTATGCTATAAAAAGACTTTACCAAAACAA------------------ACGCTCAGGGGTTGTGGTACTATTTGCCCTCCGCCTTCTGCCTGTTGCGCAGCAGACAGATGCAACGAT---
Cbivi_3FTx_058   AGGAAATGTTACCAAGGAGGCAACCCTAAAACCATTATGACTTGTAAAAGAGGGCAGAGCCTATGCTTTAAAAAGTTTTTACCTCCCCCG------------------ACGTTGAGGGGATGTGCTCATCGTTGCCCTCCAAATTCTGCCTGTTGTGCAGCGAACAGATGCAACACA---
Cbivi_3FTx_074   AGGAAATGTTACCAAGGAGACAACCCTATAACCATTGTGACTTGTAAAAGAGGGCAGAGCCTATGCTATAGAAAGGTTTTACCTCCCCCG------------------ACGTTGAGGGGATGTGCTCATCGTTGCCCTCCAAATTCTGTCTGTTGTGCAGCGAACAGATGCAACAGG---
Cbivi_3FTx_075   AGGGAATGTTACCAAGGAGACAACCCTAAAACCATTGTGACTTGTAAAAGAGGGCAGAACCTATGCTATAGAACGGTTTTACCTTCCAAA------------------ACTGTCAGGGGATGTGCTACTCTTTGCCCTCCAAATTCTACATGTTGTGCAGCGAACAGATGCAACAGA---
Cbivi_3FTx_086   AGGGAATGTTACCAAGGAGACAACCCTAAAACCATTGTGACTTGTAAAAGAGGGCAGAACCTATGCTATAGAACGATTTTACCTTCCAAA------------------ACTGTCAGGGGATGTGCTACTCTTTGCCCTCCAAATTCTGGATGTTGTGCAGCGAACAGATGCAACAGA---
Cbivi_3FTx_098   AGGGAATGTTACCAAGGAGACGACCCTAAAACCGTTGTGAAATGTGAAAAAGGGCAGAACCTATGCTATAGAAAGACTTTACCAAAACAA------------------ACGCTCAGGGGATGTGCTACTATTTGCCCTCCAACTTATGCCTGTTGCGCAGCAAACAGATGCAACGCA---
Cbivi_3FTx_037   AGGGAATGTTACCAAGGAGACAACCCTAAAACCATTGTGACTTGTCCAAAAGGGCACCACTTATGCTATAAAAAGACTTATACCAATCCT------------AAGAGAACGATCAGGGGATGTGCTTCTCGTTGCCCTTCAGATTATAGCTGTTGCGCAGCAAACAAATGCAACAAA---
Cbivi_3FTx_115   AGGGAATGTTACCAAGGAGACAACCCTAAAACCATTGTGACTTGTCCAAAAGGGCACCACTTATGCTATAAAAAGACTTATACCAATCCT------------AAGAGAACGATCAGGGGATGTGCTTCTCGATGCCCTACAGATTATAGCTGTTGCGCAGCAAATAAATGCAACAAA---
Cbivi_3FTx_110   ATTCAATGTTACGAAGGAGTGGATGTTAAAACCGCTGTGACTTGTTCAGATCCGAACCAGCTATGCTTTCAATTAACTTCTCCCAATTCT------------CCCCAGACGTTGAGGGGATGTGGTCATTTTTGCCTTTCCAGGGCTACGTGTTGCTCAACAGACCTCTGCAACGCA---
Cbivi_3FTx_094   TTGCAATGTTACCAAGGAACTGACCTTAACACCGTTGTGACTTGTAAAAGAGGGCAGAACCTATGCTTTAAAAAGGTTTTACCTTTCAAA------------------ACTGTCAGGGGATGTGCTCATCGTTGCCCTCCAAATTCTGTCTGTTGTGCAGCGAACAGATGCAACAGA---
Cbivi_3FTx_118   TTGCAATGTTACCAAGGAACTGACCTTAAAACCGTTGTGACTTGTCCAAATCAGCACCAGCAATGCTTTAAATTAACTTCTACCTTTCCT------------CCCAAGACGATGAGGGGATGTGGTTTTCTTTGCCTTTCCAGGGCTACGTGTTGCTCAACAGACCTCTGCAACGCA---
Cbivi_3FTx_065   TTGCAATGTTACCAAGGAACTGACCTTAAAACCGTTGTGACTTGTCCAAATCAGCACCAGCAATGCTTTAAATTAACTTCTACCTTTCCT------------CCCAAGACGATGAGGGGATGTGGTTTTCTTTGCCTTTCCAGGGCTACGTGTTGCTCAACAGACCTCTGCAACAAA---
Cbivi_3FTx_041   TTGCAATGTTACAAAGGAGACGACCCTAAAATCCTTGTGACTTGTGAAAAAGGGCAGAACGAATGCTATATAAGGACTTTTCCCAGACCT------------CCTGTAACGATCAGGGGATGTACTTCTCGTTGCCTTGCAAGGGTTAACTGTTGCTCAACAGACAAATGCAATGCA---
Cbivi_3FTx_053   TTGCAATGTTACAAAGGAAACAACCCTAAAATCCTTGTGACTTGTGAAAAAGGGCAGAACGAATGCTATATAAGGACTTTTCCCAGACCT------------CCTGTAATGGTCAGGGGATGTACTTCTCATTGCCTTGCAAGGTTTACCTGTTGCTCAACAGACAAATGCAACAAA---
Cbivi_3FTx_039   CTGCAATGTTACCAAACAATAGATCTAAAACCCACTATGACTTGTCCAAATCAGCACAAGCAATGCTTTAAATTAACTTCTACCTTTCCT------------CCCAAGACGATGAGGGGATGTGGTTTTCTTTGCCTTTCCAGGGCTACGTGTTGCTCAACAGACCTCTGCAACAAA---
Cbivi_3FTx_048   TGGCAATGTTACGAAGGAGACAACCCTAAAACCGTTGTGACTTGTCCAAAAGGGCACCACCTATGCTATAAAAAGACTTATACCAATCCT------------AAGAGAACGATCAGGGGATGTGCTTCTCGTTGCCCTTCAGATTATAGCTGTTGCGCAGCAAATAAATGCAACAAA---
Cbivi_3FTx_051   TGGCAATGTTACGAAGGAGACAACCCTAAAACCGTTGTGACTTGTCCAAAAGGGCACCACCTATGCTATAAAAAGACTTATACCAATCCT------------AAGAGAACGATCAGGGGATGTGCTTCTCGTTGCCCTTCAGATTATAGCTGTTGTGCAGCAAACAAATGCAACAAA---
Cbivi_3FTx_063   TGGCAATGTTACGGAGGAGACAACCCTAAAACCATTGTGACTTGTCCAAAAGGGCACCACTTATGCTATAAAAAGACTTATACCAATCCT------------AAGAGAACGATCAGGGGATGTGCTTCTCGTTGCCCTTCAGATTATAGCTGTTGCGCAGCAAACAAATGCAACAAA---
Cbivi_3FTx_102   TGGCAATGTTACGGAGGAGACAACCCTAAAACCATTGTGACTTGTAAAAGAGGGCAGAACCTATGCTATAGAACGATTTTACCTTCCAAA------------------ACTGTCAGGGGATGTGCTACTCTTTGCCCTCCAAATTCTACATGTTGTGCAGCGAACAGATGCAACAGA---
Cbivi_3FTx_078   ATGCAATGTTACCACGGAGGCGACCTTAATACCATTAAGACTTGTGATAAAAGGGACCCCCTATGCTTTAAAAAGCTTTTTAACAACCCTTTCTTCAAAGCTCCGAAAACTCTCAGGGGATGTGCTTCTCGTTGCCCTCCAGATTATGACTGTTGCTCAACAGACCTCTGCAACGCA---
Cbivi_3FTx_100   TGGGATTGTTACCAAGGAGACAACCCTAAAATCGTTGTGACTTGTTCAAAATCGAAGCACCTATGCTTTAAAACAGTTTTTTTAGACCCT------------CCGAGAACGCTCAGGGGATGCACTTTTCGTTGCCCTCCACATGCTCGCTGTTGCGCAGCAAACAAGTGCAACTTC---
Cbivi_3FTx_106   TGGGATTGTTACCAAGGAGACAACCCTAAAATCGTTGTGACTTGTTCAAAATCGAAGCACCTATGCTTAAAAACAGTTTTTTTAGACCCT------------CCGAGAACGCTCAGGGGATGCACTTTTCGTTGCCCTCCACATGCTCGCTGTTGCTCAGCAAAAAAGTGCAACTTC---
Cbivi_3FTx_097   TGGAGATGTTACCAAGGAGACAACGCTAAAACCATTGTGACTTGTCGAAAAGGGCTGAACCTATGCTATAGAAAGACTTTTCCAAAACCT------------AAGAAAACACTCAGGGGATGTACTTCTATTTGCCCTCCAAGTTATAGCTGTTGCGCAGCAAACAAATGCAACAAA---
Cbivi_3FTx_088   TCGAGATGTTACCAAGGAGACAACCCTAAAACCCGTGTCACTTGTTCAAAAGGGAAGAACCTATGCTATAGAAAGACTATTCCAGAAACT------------ATGGAAACGCTCAGGGGATGTACTTCTCGTTGCCCTCCAGGTTATAGCTGTTGCGCAGCAGACTCATGCAACAAA---
;

END;

begin mrbayes;
	log start replace filename=Cbivi_3FTx_CladeB.log;
	set autoclose = no nowarn=no;
	lset applyto = (all) nst=6 rates = invgamma;
	unlink revmat=(all) shape=(all) pinvar=(all)statefreq=(all) tratio= (all); 
	showmodel;
	mcmc ngen=15000000 printfreq=1000 samplefreq=100 nchains=4 temp=0.2 checkfreq = 50000 diagnfreq = 1000 stopval = 0.01 stoprule = yes; 
	sumt relburnin = yes burninfrac = 0.25 contype = halfcompat;
	sump relburnin = yes burninfrac =0.25;
	outgroup 5;
	log stop;
end;

begin trees;
	translate
		1	Cbivi_3FTx_045,
		2	Cbivi_3FTx_040,
		3	Cbivi_3FTx_012,
		4	Cbivi_3FTx_058,
		5	Cbivi_3FTx_074,
		6	Cbivi_3FTx_075,
		7	Cbivi_3FTx_086,
		8	Cbivi_3FTx_098,
		9	Cbivi_3FTx_037,
		10	Cbivi_3FTx_115,
		11	Cbivi_3FTx_110,
		12	Cbivi_3FTx_094,
		13	Cbivi_3FTx_118,
		14	Cbivi_3FTx_065,
		15	Cbivi_3FTx_041,
		16	Cbivi_3FTx_053,
		17	Cbivi_3FTx_039,
		18	Cbivi_3FTx_048,
		19	Cbivi_3FTx_051,
		20	Cbivi_3FTx_063,
		21	Cbivi_3FTx_102,
		22	Cbivi_3FTx_078,
		23	Cbivi_3FTx_100,
		24	Cbivi_3FTx_106,
		25	Cbivi_3FTx_097,
		26	Cbivi_3FTx_088
		;
   tree con_50_majrule = [&U] (1[&prob=1.00000000e+00,prob_stddev=0.00000000e+00,prob_range={1.00000000e+00,1.00000000e+00},prob(percent)="100",prob+-sd="100+-0"]:5.845176e-02[&length_mean=6.11139292e-02,length_median=5.84517600e-02,length_95%HPD={1.83722100e-02,1.14444900e-01}],2[&prob=1.00000000e+00,prob_stddev=0.00000000e+00,prob_range={1.00000000e+00,1.00000000e+00},prob(percent)="100",prob+-sd="100+-0"]:1.279994e-01[&length_mean=1.31766573e-01,length_median=1.27999400e-01,length_95%HPD={6.88148500e-02,2.02211600e-01}],(((3[&prob=1.00000000e+00,prob_stddev=0.00000000e+00,prob_range={1.00000000e+00,1.00000000e+00},prob(percent)="100",prob+-sd="100+-0"]:8.063052e-02[&length_mean=8.42422847e-02,length_median=8.06305200e-02,length_95%HPD={3.81658600e-02,1.41018700e-01}],8[&prob=1.00000000e+00,prob_stddev=0.00000000e+00,prob_range={1.00000000e+00,1.00000000e+00},prob(percent)="100",prob+-sd="100+-0"]:3.691630e-02[&length_mean=3.92362864e-02,length_median=3.69163000e-02,length_95%HPD={7.89507400e-03,8.02187300e-02}])[&prob=6.19954303e-01,prob_stddev=5.02640007e-03,prob_range={6.16400102e-01,6.23508505e-01},prob(percent)="62",prob+-sd="62+-1"]:2.599619e-02[&length_mean=2.92936135e-02,length_median=2.59961900e-02,length_95%HPD={7.00007400e-07,6.61280500e-02}],((((((9[&prob=1.00000000e+00,prob_stddev=0.00000000e+00,prob_range={1.00000000e+00,1.00000000e+00},prob(percent)="100",prob+-sd="100+-0"]:3.490801e-03[&length_mean=5.16129860e-03,length_median=3.49080100e-03,length_95%HPD={2.98248900e-06,1.59284900e-02}],10[&prob=1.00000000e+00,prob_stddev=0.00000000e+00,prob_range={1.00000000e+00,1.00000000e+00},prob(percent)="100",prob+-sd="100+-0"]:1.949422e-02[&length_mean=2.15420994e-02,length_median=1.94942200e-02,length_95%HPD={3.46641100e-03,4.30595500e-02}])[&prob=9.71947195e-01,prob_stddev=1.79514288e-04,prob_range={9.71820259e-01,9.72074130e-01},prob(percent)="97",prob+-sd="97+-0"]:1.898772e-02[&length_mean=2.06836575e-02,length_median=1.89877200e-02,length_95%HPD={1.06824800e-03,4.20147800e-02}],20[&prob=1.00000000e+00,prob_stddev=0.00000000e+00,prob_range={1.00000000e+00,1.00000000e+00},prob(percent)="100",prob+-sd="100+-0"]:9.736468e-03[&length_mean=1.15708954e-02,length_median=9.73646800e-03,length_95%HPD={2.60506700e-04,2.79448400e-02}])[&prob=8.14292968e-01,prob_stddev=8.43717155e-03,prob_range={8.08326987e-01,8.20258949e-01},prob(percent)="81",prob+-sd="81+-1"]:1.336731e-02[&length_mean=1.53531231e-02,length_median=1.33673100e-02,length_95%HPD={4.42354800e-04,3.40874000e-02}],(18[&prob=1.00000000e+00,prob_stddev=0.00000000e+00,prob_range={1.00000000e+00,1.00000000e+00},prob(percent)="100",prob+-sd="100+-0"]:8.903255e-03[&length_mean=1.06827242e-02,length_median=8.90325500e-03,length_95%HPD={1.91439900e-04,2.58234300e-02}],19[&prob=1.00000000e+00,prob_stddev=0.00000000e+00,prob_range={1.00000000e+00,1.00000000e+00},prob(percent)="100",prob+-sd="100+-0"]:8.821750e-03[&length_mean=1.05856553e-02,length_median=8.82175000e-03,length_95%HPD={3.38199200e-04,2.54519500e-02}])[&prob=5.39350089e-01,prob_stddev=5.92397151e-03,prob_range={5.35161208e-01,5.43538969e-01},prob(percent)="54",prob+-sd="54+-1"]:7.800951e-03[&length_mean=1.00263637e-02,length_median=7.80095100e-03,length_95%HPD={7.41472600e-06,2.70998000e-02}])[&prob=9.41609546e-01,prob_stddev=9.33474299e-03,prob_range={9.35008886e-01,9.48210206e-01},prob(percent)="94",prob+-sd="94+-1"]:4.361216e-02[&length_mean=4.72079161e-02,length_median=4.36121600e-02,length_95%HPD={2.86610400e-03,9.70399800e-02}],((((11[&prob=1.00000000e+00,prob_stddev=0.00000000e+00,prob_range={1.00000000e+00,1.00000000e+00},prob(percent)="100",prob+-sd="100+-0"]:1.512389e-01[&length_mean=1.54531653e-01,length_median=1.51238900e-01,length_95%HPD={8.09076600e-02,2.32461300e-01}],17[&prob=1.00000000e+00,prob_stddev=0.00000000e+00,prob_range={1.00000000e+00,1.00000000e+00},prob(percent)="100",prob+-sd="100+-0"]:6.666262e-02[&length_mean=6.95560346e-02,length_median=6.66626200e-02,length_95%HPD={2.38196500e-02,1.19944900e-01}])[&prob=5.36049759e-01,prob_stddev=2.60295718e-02,prob_range={5.17644072e-01,5.54455446e-01},prob(percent)="54",prob+-sd="54+-3"]:2.693579e-02[&length_mean=2.91084456e-02,length_median=2.69357900e-02,length_95%HPD={1.39784300e-03,5.94253200e-02}],13[&prob=1.00000000e+00,prob_stddev=0.00000000e+00,prob_range={1.00000000e+00,1.00000000e+00},prob(percent)="100",prob+-sd="100+-0"]:7.257878e-03[&length_mean=9.58583319e-03,length_median=7.25787800e-03,length_95%HPD={3.51877200e-07,2.73392000e-02}],14[&prob=1.00000000e+00,prob_stddev=0.00000000e+00,prob_range={1.00000000e+00,1.00000000e+00},prob(percent)="100",prob+-sd="100+-0"]:5.457681e-03[&length_mean=7.81612724e-03,length_median=5.45768100e-03,length_95%HPD={7.50402600e-07,2.31090200e-02}])[&prob=1.00000000e+00,prob_stddev=0.00000000e+00,prob_range={1.00000000e+00,1.00000000e+00},prob(percent)="100",prob+-sd="100+-0"]:2.433344e-01[&length_mean=2.49447680e-01,length_median=2.43334400e-01,length_95%HPD={1.39181000e-01,3.82391200e-01}],22[&prob=1.00000000e+00,prob_stddev=0.00000000e+00,prob_range={1.00000000e+00,1.00000000e+00},prob(percent)="100",prob+-sd="100+-0"]:1.629547e-01[&length_mean=1.67994343e-01,length_median=1.62954700e-01,length_95%HPD={8.04890200e-02,2.69910700e-01}])[&prob=6.47753237e-01,prob_stddev=2.38754003e-02,prob_range={6.30870779e-01,6.64635694e-01},prob(percent)="65",prob+-sd="65+-2"]:6.881717e-02[&length_mean=7.44560410e-02,length_median=6.88171700e-02,length_95%HPD={4.11577900e-03,1.49022400e-01}],(15[&prob=1.00000000e+00,prob_stddev=0.00000000e+00,prob_range={1.00000000e+00,1.00000000e+00},prob(percent)="100",prob+-sd="100+-0"]:2.527147e-02[&length_mean=2.86250627e-02,length_median=2.52714700e-02,length_95%HPD={4.83847200e-04,6.21298700e-02}],16[&prob=1.00000000e+00,prob_stddev=0.00000000e+00,prob_range={1.00000000e+00,1.00000000e+00},prob(percent)="100",prob+-sd="100+-0"]:3.802235e-02[&length_mean=4.01541619e-02,length_median=3.80223500e-02,length_95%HPD={6.34100800e-03,8.04480800e-02}])[&prob=9.99619193e-01,prob_stddev=1.79514288e-04,prob_range={9.99492257e-01,9.99746128e-01},prob(percent)="100",prob+-sd="100+-0"]:1.360374e-01[&length_mean=1.40357114e-01,length_median=1.36037400e-01,length_95%HPD={5.12228000e-02,2.36421500e-01}])[&prob=8.53769992e-01,prob_stddev=1.97465717e-02,prob_range={8.39807058e-01,8.67732927e-01},prob(percent)="85",prob+-sd="85+-2"]:7.601395e-02[&length_mean=7.93729826e-02,length_median=7.60139500e-02,length_95%HPD={2.15471500e-02,1.46227400e-01}])[&prob=6.23000762e-01,prob_stddev=2.65681147e-02,prob_range={6.04214268e-01,6.41787256e-01},prob(percent)="62",prob+-sd="62+-3"]:3.878521e-02[&length_mean=4.27926292e-02,length_median=3.87852100e-02,length_95%HPD={7.93015600e-04,9.04452900e-02}],(23[&prob=1.00000000e+00,prob_stddev=0.00000000e+00,prob_range={1.00000000e+00,1.00000000e+00},prob(percent)="100",prob+-sd="100+-0"]:4.229501e-03[&length_mean=6.00355379e-03,length_median=4.22950100e-03,length_95%HPD={1.51196200e-06,1.78632000e-02}],24[&prob=1.00000000e+00,prob_stddev=0.00000000e+00,prob_range={1.00000000e+00,1.00000000e+00},prob(percent)="100",prob+-sd="100+-0"]:2.008690e-02[&length_mean=2.22186000e-02,length_median=2.00869000e-02,length_95%HPD={3.68227900e-03,4.69965300e-02}])[&prob=1.00000000e+00,prob_stddev=0.00000000e+00,prob_range={1.00000000e+00,1.00000000e+00},prob(percent)="100",prob+-sd="100+-0"]:2.088817e-01[&length_mean=2.13151618e-01,length_median=2.08881700e-01,length_95%HPD={1.29068700e-01,3.09788600e-01}])[&prob=5.63340949e-01,prob_stddev=4.66737149e-03,prob_range={5.60040619e-01,5.66641280e-01},prob(percent)="56",prob+-sd="56+-0"]:2.803301e-02[&length_mean=3.26422690e-02,length_median=2.80330100e-02,length_95%HPD={4.95137100e-07,7.66525300e-02}],(25[&prob=1.00000000e+00,prob_stddev=0.00000000e+00,prob_range={1.00000000e+00,1.00000000e+00},prob(percent)="100",prob+-sd="100+-0"]:4.032391e-02[&length_mean=4.33571169e-02,length_median=4.03239100e-02,length_95%HPD={9.45947200e-03,8.23758400e-02}],26[&prob=1.00000000e+00,prob_stddev=0.00000000e+00,prob_range={1.00000000e+00,1.00000000e+00},prob(percent)="100",prob+-sd="100+-0"]:9.469580e-02[&length_mean=9.75553924e-02,length_median=9.46958000e-02,length_95%HPD={4.31443500e-02,1.53697700e-01}])[&prob=5.43412034e-01,prob_stddev=1.66948288e-02,prob_range={5.31607007e-01,5.55217060e-01},prob(percent)="54",prob+-sd="54+-2"]:2.389767e-02[&length_mean=2.66472627e-02,length_median=2.38976700e-02,length_95%HPD={2.99381700e-06,5.91111700e-02}])[&prob=9.99746128e-01,prob_stddev=3.59028576e-04,prob_range={9.99492257e-01,1.00000000e+00},prob(percent)="100",prob+-sd="100+-0"]:8.227251e-02[&length_mean=8.61993599e-02,length_median=8.22725100e-02,length_95%HPD={3.28154900e-02,1.48824900e-01}])[&prob=9.99746128e-01,prob_stddev=3.59028576e-04,prob_range={9.99492257e-01,1.00000000e+00},prob(percent)="100",prob+-sd="100+-0"]:8.403665e-02[&length_mean=8.76949885e-02,length_median=8.40366500e-02,length_95%HPD={2.69436900e-02,1.52394200e-01}],((4[&prob=1.00000000e+00,prob_stddev=0.00000000e+00,prob_range={1.00000000e+00,1.00000000e+00},prob(percent)="100",prob+-sd="100+-0"]:3.602198e-02[&length_mean=3.84317731e-02,length_median=3.60219800e-02,length_95%HPD={8.23790400e-03,7.30840000e-02}],5[&prob=1.00000000e+00,prob_stddev=0.00000000e+00,prob_range={1.00000000e+00,1.00000000e+00},prob(percent)="100",prob+-sd="100+-0"]:2.553582e-02[&length_mean=2.78840456e-02,length_median=2.55358200e-02,length_95%HPD={1.87011100e-03,5.79839500e-02}])[&prob=1.00000000e+00,prob_stddev=0.00000000e+00,prob_range={1.00000000e+00,1.00000000e+00},prob(percent)="100",prob+-sd="100+-0"]:5.994579e-02[&length_mean=6.28133910e-02,length_median=5.99457900e-02,length_95%HPD={2.00511600e-02,1.09655400e-01}],((6[&prob=1.00000000e+00,prob_stddev=0.00000000e+00,prob_range={1.00000000e+00,1.00000000e+00},prob(percent)="100",prob+-sd="100+-0"]:8.105573e-03[&length_mean=1.05257206e-02,length_median=8.10557300e-03,length_95%HPD={1.02074700e-06,2.90549200e-02}],21[&prob=1.00000000e+00,prob_stddev=0.00000000e+00,prob_range={1.00000000e+00,1.00000000e+00},prob(percent)="100",prob+-sd="100+-0"]:2.933046e-02[&length_mean=3.14220273e-02,length_median=2.93304600e-02,length_95%HPD={7.28798600e-03,5.92546400e-02}])[&prob=6.18811881e-01,prob_stddev=4.48785720e-03,prob_range={6.15638487e-01,6.21985275e-01},prob(percent)="62",prob+-sd="62+-0"]:9.365882e-03[&length_mean=1.13474043e-02,length_median=9.36588200e-03,length_95%HPD={2.06181500e-05,2.83404200e-02}],7[&prob=1.00000000e+00,prob_stddev=0.00000000e+00,prob_range={1.00000000e+00,1.00000000e+00},prob(percent)="100",prob+-sd="100+-0"]:1.148258e-02[&length_mean=1.36803999e-02,length_median=1.14825800e-02,length_95%HPD={2.83594900e-06,3.31511400e-02}])[&prob=9.57984260e-01,prob_stddev=6.64202866e-03,prob_range={9.53287636e-01,9.62680883e-01},prob(percent)="96",prob+-sd="96+-1"]:3.258581e-02[&length_mean=3.57172348e-02,length_median=3.25858100e-02,length_95%HPD={3.15923400e-03,7.43418600e-02}],12[&prob=1.00000000e+00,prob_stddev=0.00000000e+00,prob_range={1.00000000e+00,1.00000000e+00},prob(percent)="100",prob+-sd="100+-0"]:9.551954e-02[&length_mean=9.88337946e-02,length_median=9.55195400e-02,length_95%HPD={4.44576500e-02,1.57133900e-01}])[&prob=8.68494542e-01,prob_stddev=2.26188003e-02,prob_range={8.52500635e-01,8.84488449e-01},prob(percent)="87",prob+-sd="87+-2"]:3.536224e-02[&length_mean=3.87494952e-02,length_median=3.53622400e-02,length_95%HPD={4.92123600e-03,8.04307600e-02}])[&prob=9.98603707e-01,prob_stddev=1.79514288e-04,prob_range={9.98476771e-01,9.98730642e-01},prob(percent)="100",prob+-sd="100+-0"]:6.428543e-02[&length_mean=6.79760992e-02,length_median=6.42854300e-02,length_95%HPD={1.50588400e-02,1.25014200e-01}]);
end;
