# Supplementary material for: Electric Blue: Molecular Evolution of Three-Finger Toxins in the Long-Glanded Coral Snake Species Calliophis bivirgatus
Source: Toxins (Basel). 2021 Feb 8;13(2):124. doi: 10.3390/toxins13020124 (PMC7915963; doi:10.3390/toxins13020124)
Supplement: Supplementary file 1 [file toxins-13-00124-s001.zip › supplementary/Cbivi_MSMS_supp.csv]

Peptide Locus	Best N (Peptide)	Accessions	Names	Start Position	Best Conf (Peptide)	Sequence	Obs MW	Obs m/z	Theor MW	Theor m/z	Theor z
13.001	1	Cbivi_SVMP_02	Cbivi_SVMP_02	98	99	KRNDNAQLLTGIR	1554.860718	519.2942	1554.859009	519.2936401	3
13.002	1	Cbivi_SVMP_02	Cbivi_SVMP_02	98	99	KRNDNAQLLTGIR	1554.860718	519.2942	1554.859009	519.2936401	3
14.001	1	Cbivi_SVMP_02	Cbivi_SVMP_02	100	99	NDNAQLLTGIR	1213.64209	607.8283	1213.641479	607.8280029	2
15.001	1	Cbivi_SVMP_02	Cbivi_SVMP_02	100	99	NDNAQLLTGIR	1270.66333	636.3389	1270.662964	636.3387451	2
17.001	1	Cbivi_SVMP_02	Cbivi_SVMP_02	111	99	FKGTTLGLGYVGSLCSPR	1969.012817	657.3449	1969.009155	657.3436279	3
17.002	1	Cbivi_SVMP_02	Cbivi_SVMP_02	111	99	FKGTTLGLGYVGSLCSPR	1969.012817	657.3449	1969.009155	657.3436279	3
17.003	1	Cbivi_SVMP_02	Cbivi_SVMP_02	111	99	FKGTTLGLGYVGSLCSPR	1969.012817	657.3449	1969.009155	657.3436279	3
17.004	1	Cbivi_SVMP_02	Cbivi_SVMP_02	111	99	FKGTTLGLGYVGSLCSPR	1969.012817	657.3449	1969.009155	657.3436279	3
18.001	1	Cbivi_SVMP_02	Cbivi_SVMP_02	111	99	FKGTTLGLGYVGSLCSPR	2026.028809	676.3502	2026.03064	676.3508301	3
18.002	1	Cbivi_SVMP_02	Cbivi_SVMP_02	111	99	FKGTTLGLGYVGSLCSPR	2026.032104	676.3513	2026.03064	676.3508301	3
18.003	1	Cbivi_SVMP_02	Cbivi_SVMP_02	111	99	FKGTTLGLGYVGSLCSPR	2026.032104	676.3513	2026.03064	676.3508301	3
18.004	1	Cbivi_SVMP_02	Cbivi_SVMP_02	111	99	FKGTTLGLGYVGSLCSPR	2026.032104	676.3513	2026.03064	676.3508301	3
18.005	1	Cbivi_SVMP_02	Cbivi_SVMP_02	111	99	FKGTTLGLGYVGSLCSPR	2026.032104	676.3513	2026.03064	676.3508301	3
18.006	1	Cbivi_SVMP_02	Cbivi_SVMP_02	111	99	FKGTTLGLGYVGSLCSPR	2026.028809	676.3502	2026.03064	676.3508301	3
19.001	1	Cbivi_SVMP_02	Cbivi_SVMP_02	113	99	GTTLGLGYVGSLCSPR	1750.870728	876.4426	1750.867188	876.4408569	2
20.001	1	Cbivi_SVMP_02	Cbivi_SVMP_02	129	99	TSVAVVQDFTK	1193.627441	597.821	1193.62915	597.8218994	2
20.002	1	Cbivi_SVMP_02	Cbivi_SVMP_02	129	99	TSVAVVQDFTKR	1193.627441	597.821	1193.62915	597.8218994	2
23.001	1	Cbivi_SVMP_02	Cbivi_SVMP_02	129	99	TSVAVVQDFTK	1236.631836	619.3232	1236.63501	619.3247681	2
21.001	1	Cbivi_SVMP_02	Cbivi_SVMP_02	129	99	TSVAVVQDFTK	1250.649414	626.332	1250.650635	626.3325806	2
22.001	1	Cbivi_SVMP_02	Cbivi_SVMP_02	129	99	TSVAVVQDFTK	1307.672729	654.8436	1307.672119	654.8433228	2
22.002	1	Cbivi_SVMP_02	Cbivi_SVMP_02	129	99	TSVAVVQDFTK	1307.672729	654.8436	1307.672119	654.8433228	2
25.001	1	Cbivi_SVMP_02	Cbivi_SVMP_02	252	87.8	LQHEAQCDSEECCEQCK	2266.833252	756.6183	2266.834717	756.6188354	3
25.002	1	Cbivi_SVMP_06	Cbivi_SVMP_06		87.8	LRQEAQCDSEECCEQCK	2266.833252	756.6183	2266.811279	756.611084	3
24.001	1	Cbivi_SVMP_02	Cbivi_SVMP_02	252	99	LQHEAQCDSEECCEQCKFK	2484.972656	622.2504	2484.976563	622.2514648	4
28.001	1	Cbivi_SVMP_02; Cbivi_SVMP_06	Cbivi_SVMP_02; Cbivi_SVMP_06	278	99	AAKDDCDLPELCTGR	1719.756348	574.2594	1719.755615	574.2591553	3
30.001	1	Cbivi_SVMP_02; Cbivi_SVMP_06	Cbivi_SVMP_02; Cbivi_SVMP_06	278	99	AAKDDCDLPELCTGR	1762.76062	882.3876	1762.761475	882.3880005	2
30.002	1	Cbivi_SVMP_02; Cbivi_SVMP_06	Cbivi_SVMP_02; Cbivi_SVMP_06	278	99	AAKDDCDLPELCTGR	1762.76062	882.3876	1762.761475	882.3880005	2
26.001	1	Cbivi_SVMP_02; Cbivi_SVMP_06	Cbivi_SVMP_02; Cbivi_SVMP_06	278	99	AAKDDCDLPELCTGR	1776.774292	593.2654	1776.7771	593.2662964	3
26.002	1	Cbivi_SVMP_02; Cbivi_SVMP_06	Cbivi_SVMP_02; Cbivi_SVMP_06	278	99	AAKDDCDLPELCTGR	1776.774292	593.2654	1776.7771	593.2662964	3
26.003	1	Cbivi_3FTx_010; Cbivi_3FTx_011; Cbivi_3FTx_009; Cbivi_3FTx_003	Cbivi_3FTx_010; Cbivi_3FTx_011; Cbivi_3FTx_009; Cbivi_3FTx_003		99	TCAEGENLCYYGRK	1776.754639	889.3846	1776.755981	889.3852539	2
26.004	1	Cbivi_3FTx_010; Cbivi_3FTx_011; Cbivi_3FTx_009; Cbivi_3FTx_003	Cbivi_3FTx_010; Cbivi_3FTx_011; Cbivi_3FTx_009; Cbivi_3FTx_003		99	TCAEGENLCYYGRK	1776.755981	593.2593	1776.755981	593.2592773	3
26.005	1	Cbivi_SVMP_02; Cbivi_SVMP_06	Cbivi_SVMP_02; Cbivi_SVMP_06	278	99	AAKDDCDLPELCTGR	1776.774292	593.2654	1776.7771	593.2662964	3
26.006	1	Cbivi_SVMP_02; Cbivi_SVMP_06	Cbivi_SVMP_02; Cbivi_SVMP_06	278	99	AAKDDCDLPELCTGR	1776.774292	593.2654	1776.7771	593.2662964	3
26.007	1	Cbivi_3FTx_010; Cbivi_3FTx_011; Cbivi_3FTx_009; Cbivi_3FTx_003	Cbivi_3FTx_010; Cbivi_3FTx_011; Cbivi_3FTx_009; Cbivi_3FTx_003		99	TCAEGENLCYYGRK	1776.754639	889.3846	1776.755981	889.3852539	2
26.008	1	Cbivi_3FTx_010; Cbivi_3FTx_011; Cbivi_3FTx_009; Cbivi_3FTx_003	Cbivi_3FTx_010; Cbivi_3FTx_011; Cbivi_3FTx_009; Cbivi_3FTx_003		99	TCAEGENLCYYGRK	1776.755981	593.2593	1776.755981	593.2592773	3
26.009	1	Cbivi_3FTx_010; Cbivi_3FTx_011; Cbivi_3FTx_009; Cbivi_3FTx_003	Cbivi_3FTx_010; Cbivi_3FTx_011; Cbivi_3FTx_009; Cbivi_3FTx_003		99	TCAEGENLCYYGRK	1776.755981	593.2593	1776.755981	593.2592773	3
27.001	1	Cbivi_SVMP_02; Cbivi_SVMP_06	Cbivi_SVMP_02; Cbivi_SVMP_06	278	99	AAKDDCDLPELCTGR	1833.796753	612.2729	1833.798584	612.2734375	3
27.002	1	Cbivi_SVMP_02; Cbivi_SVMP_06	Cbivi_SVMP_02; Cbivi_SVMP_06	278	99	AAKDDCDLPELCTGR	1833.796753	612.2729	1833.798584	612.2734375	3
27.003	1	Cbivi_SVMP_02; Cbivi_SVMP_06	Cbivi_SVMP_02; Cbivi_SVMP_06	278	99	AAKDDCDLPELCTGR	1833.796753	612.2729	1833.798584	612.2734375	3
27.004	1	Cbivi_SVMP_02; Cbivi_SVMP_06	Cbivi_SVMP_02; Cbivi_SVMP_06	278	99	AAKDDCDLPELCTGR	1833.796753	612.2729	1833.798584	612.2734375	3
27.005	1	Cbivi_SVMP_02; Cbivi_SVMP_06	Cbivi_SVMP_02; Cbivi_SVMP_06	278	99	AAKDDCDLPELCTGR	1833.796753	612.2729	1833.798584	612.2734375	3
27.006	1	Cbivi_SVMP_02; Cbivi_SVMP_06	Cbivi_SVMP_02; Cbivi_SVMP_06	278	99	AAKDDCDLPELCTGR	1833.796753	612.2729	1833.798584	612.2734375	3
27.007	1	Cbivi_SVMP_02; Cbivi_SVMP_06	Cbivi_SVMP_02; Cbivi_SVMP_06	278	99	AAKDDCDLPELCTGR	1833.796753	612.2729	1833.798584	612.2734375	3
27.008	1	Cbivi_SVMP_02; Cbivi_SVMP_06	Cbivi_SVMP_02; Cbivi_SVMP_06	278	99	AAKDDCDLPELCTGR	1833.796753	612.2729	1833.798584	612.2734375	3
27.009	1	Cbivi_SVMP_02; Cbivi_SVMP_06	Cbivi_SVMP_02; Cbivi_SVMP_06	278	99	AAKDDCDLPELCTGR	1833.796753	612.2729	1833.798584	612.2734375	3
27.01	1	Cbivi_SVMP_02; Cbivi_SVMP_06	Cbivi_SVMP_02; Cbivi_SVMP_06	278	99	AAKDDCDLPELCTGR	1833.796753	612.2729	1833.798584	612.2734375	3
27.011	1	Cbivi_SVMP_02; Cbivi_SVMP_06	Cbivi_SVMP_02; Cbivi_SVMP_06	278	99	AAKDDCDLPELCTGR	1833.796753	612.2729	1833.798584	612.2734375	3
27.012	1	Cbivi_SVMP_02; Cbivi_SVMP_06	Cbivi_SVMP_02; Cbivi_SVMP_06	278	99	AAKDDCDLPELCTGR	1833.796021	917.9053	1833.798584	917.9065552	2
29.001	1	Cbivi_SVMP_02; Cbivi_SVMP_06	Cbivi_SVMP_02; Cbivi_SVMP_06	278	99	AAKDDCDLPELCTGR	1890.81311	631.2783	1890.820068	631.2806396	3
29.002	1	Cbivi_SVMP_02; Cbivi_SVMP_06	Cbivi_SVMP_02; Cbivi_SVMP_06	278	99	AAKDDCDLPELCTGR	1890.81897	631.2803	1890.820068	631.2806396	3
29.003	1	Cbivi_SVMP_02; Cbivi_SVMP_06	Cbivi_SVMP_02; Cbivi_SVMP_06	278	99	AAKDDCDLPELCTGR	1890.809937	631.2773	1890.820068	631.2806396	3
29.004	1	Cbivi_SVMP_02; Cbivi_SVMP_06	Cbivi_SVMP_02; Cbivi_SVMP_06	278	99	AAKDDCDLPELCTGR	1890.809937	631.2773	1890.820068	631.2806396	3
29.005	1	Cbivi_SVMP_02; Cbivi_SVMP_06	Cbivi_SVMP_02; Cbivi_SVMP_06	278	99	AAKDDCDLPELCTGR	1890.81311	631.2783	1890.820068	631.2806396	3
29.006	1	Cbivi_SVMP_02; Cbivi_SVMP_06	Cbivi_SVMP_02; Cbivi_SVMP_06	278	99	AAKDDCDLPELCTGR	1890.809937	631.2773	1890.820068	631.2806396	3
29.007	1	Cbivi_SVMP_02; Cbivi_SVMP_06	Cbivi_SVMP_02; Cbivi_SVMP_06	278	99	AAKDDCDLPELCTGR	1890.809937	631.2773	1890.820068	631.2806396	3
29.008	1	Cbivi_SVMP_02; Cbivi_SVMP_06	Cbivi_SVMP_02; Cbivi_SVMP_06	278	99	AAKDDCDLPELCTGR	1890.81311	631.2783	1890.820068	631.2806396	3
29.009	1	Cbivi_SVMP_02; Cbivi_SVMP_06	Cbivi_SVMP_02; Cbivi_SVMP_06	278	99	AAKDDCDLPELCTGR	1890.81311	631.2783	1890.820068	631.2806396	3
29.01	1	Cbivi_SVMP_02; Cbivi_SVMP_06	Cbivi_SVMP_02; Cbivi_SVMP_06	278	99	AAKDDCDLPELCTGR	1890.81311	631.2783	1890.820068	631.2806396	3
29.011	1	Cbivi_SVMP_02; Cbivi_SVMP_06	Cbivi_SVMP_02; Cbivi_SVMP_06	278	99	AAKDDCDLPELCTGR	1890.81311	631.2783	1890.820068	631.2806396	3
33.001	1	Cbivi_SVMP_02; Cbivi_SVMP_06	Cbivi_SVMP_02; Cbivi_SVMP_06	293	99	SAECPTDSFQR	1296.538696	649.2766	1296.540405	649.2775269	2
31.001	1	Cbivi_SVMP_02; Cbivi_SVMP_06	Cbivi_SVMP_02; Cbivi_SVMP_06	293	99	SAECPTDSFQR	1353.558838	677.7867	1353.56189	677.788269	2
31.002	1	Cbivi_SVMP_02; Cbivi_SVMP_06	Cbivi_SVMP_02; Cbivi_SVMP_06	293	99	SAECPTDSFQR	1353.558838	677.7867	1353.56189	677.788269	2
31.003	1	Cbivi_SVMP_02; Cbivi_SVMP_06	Cbivi_SVMP_02; Cbivi_SVMP_06	293	99	SAECPTDSFQR	1353.558838	677.7867	1353.56189	677.788269	2
32.001	1	Cbivi_SVMP_02; Cbivi_SVMP_06	Cbivi_SVMP_02; Cbivi_SVMP_06	293	99	SAECPTDSFQR	1410.579468	706.297	1410.583374	706.2989502	2
32.002	1	Cbivi_SVMP_02; Cbivi_SVMP_06	Cbivi_SVMP_02; Cbivi_SVMP_06	293	99	SAECPTDSFQR	1410.579468	706.297	1410.583374	706.2989502	2
32.003	1	Cbivi_SVMP_02; Cbivi_SVMP_06	Cbivi_SVMP_02; Cbivi_SVMP_06	293	99	SAECPTDSFQR	1410.579468	706.297	1410.583374	706.2989502	2
32.004	1	Cbivi_SVMP_02; Cbivi_SVMP_06	Cbivi_SVMP_02; Cbivi_SVMP_06	293	99	SAECPTDSFQR	1410.579468	706.297	1410.583374	706.2989502	2
34.001	1	Cbivi_SVMP_02; Cbivi_SVMP_06	Cbivi_SVMP_02; Cbivi_SVMP_06	293	84.9	SAECPTDSFQRN	1467.601929	734.8082	1467.604858	734.8096924	2
34.002	1	Cbivi_SVMP_02; Cbivi_SVMP_06	Cbivi_SVMP_02; Cbivi_SVMP_06	293	84.9	SAECPTDSFQR	1467.601929	734.8082	1467.604858	734.8096924	2
35.001	1	Cbivi_SVMP_02	Cbivi_SVMP_02	320	94.1	CPIMTNQCIALLGPR	1799.884644	600.9688	1799.884521	600.96875	3
36.001	1	Cbivi_SVMP_02	Cbivi_SVMP_02	320	73.6	CPIMTNQCIALLGPR	1815.880249	606.3007	1815.879395	606.300415	3
39.001	1	Cbivi_SVMP_02	Cbivi_SVMP_02	335	99	VNVSPDICFTLNQR	1718.835449	860.425	1718.841064	860.4277954	2
43.001	1	Cbivi_SVMP_02	Cbivi_SVMP_02	414	99	QCVNVQTAY	1081.487305	541.7509	1081.486206	541.7504272	2
54.001	2	Cbivi_3FTx_010; Cbivi_3FTx_011; Cbivi_3FTx_009; Cbivi_3FTx_003	Cbivi_3FTx_010; Cbivi_3FTx_011; Cbivi_3FTx_009; Cbivi_3FTx_003	1	99	LICYNTPLK	1120.595459	561.305	1120.595093	561.3048096	2
54.002	2				99	LICYNTPIK	1120.595459	561.305	1120.595093	561.3048096	2
60.001	2	Cbivi_3FTx_010; Cbivi_3FTx_011; Cbivi_3FTx_009; Cbivi_3FTx_003	Cbivi_3FTx_010; Cbivi_3FTx_011; Cbivi_3FTx_009; Cbivi_3FTx_003	1	99	LICYNTPLK	1163.600708	582.8076	1163.60083	582.8077393	2
49.001	2	Cbivi_3FTx_010; Cbivi_3FTx_011; Cbivi_3FTx_009; Cbivi_3FTx_003	Cbivi_3FTx_010; Cbivi_3FTx_011; Cbivi_3FTx_009; Cbivi_3FTx_003	1	99	LICYNTPLK	1177.615845	589.8152	1177.616577	589.8155518	2
49.002	2	Cbivi_3FTx_010; Cbivi_3FTx_011; Cbivi_3FTx_009; Cbivi_3FTx_003	Cbivi_3FTx_010; Cbivi_3FTx_011; Cbivi_3FTx_009; Cbivi_3FTx_003	1	99	LICYNTPLK	1177.615845	589.8152	1177.616577	589.8155518	2
56.001	2	Cbivi_3FTx_010; Cbivi_3FTx_011; Cbivi_3FTx_009; Cbivi_3FTx_003	Cbivi_3FTx_010; Cbivi_3FTx_011; Cbivi_3FTx_009; Cbivi_3FTx_003	1	99	LICYNTPLK	1234.637817	618.3262	1234.637939	618.3262939	2
56.002	2	Cbivi_3FTx_010; Cbivi_3FTx_011; Cbivi_3FTx_009; Cbivi_3FTx_003	Cbivi_3FTx_010; Cbivi_3FTx_011; Cbivi_3FTx_009; Cbivi_3FTx_003	1	99	LICYNTPLK	1234.637817	618.3262	1234.637939	618.3262939	2
64.001	2	Cbivi_3FTx_010; Cbivi_3FTx_011; Cbivi_3FTx_009; Cbivi_3FTx_003	Cbivi_3FTx_010; Cbivi_3FTx_011; Cbivi_3FTx_009; Cbivi_3FTx_003	1	32.8	LICYNTPLKDISK	1562.809326	782.4119	1562.801392	782.40802	2
45.001	2	Cbivi_3FTx_010; Cbivi_3FTx_011; Cbivi_3FTx_009; Cbivi_3FTx_003	Cbivi_3FTx_010; Cbivi_3FTx_011; Cbivi_3FTx_009; Cbivi_3FTx_003	1	99	LICYNTPLKDISK	1563.83313	522.285	1563.833008	522.2849731	3
48.001	2	Cbivi_3FTx_010; Cbivi_3FTx_011; Cbivi_3FTx_009; Cbivi_3FTx_003	Cbivi_3FTx_010; Cbivi_3FTx_011; Cbivi_3FTx_009; Cbivi_3FTx_003	1	99	LICYNTPLKDISK	1606.838013	804.4263	1606.838867	804.4266968	2
48.002	2	Cbivi_3FTx_010; Cbivi_3FTx_011; Cbivi_3FTx_009; Cbivi_3FTx_003	Cbivi_3FTx_010; Cbivi_3FTx_011; Cbivi_3FTx_009; Cbivi_3FTx_003	2	99	ICYNTPLKDISK	1606.838013	804.4263	1606.850098	804.432312	2
58.001	2	Cbivi_3FTx_010; Cbivi_3FTx_011; Cbivi_3FTx_009; Cbivi_3FTx_003	Cbivi_3FTx_010; Cbivi_3FTx_011; Cbivi_3FTx_009; Cbivi_3FTx_003	1	99	LICYNTPLKDISK	1606.840332	804.4274	1606.838867	804.4266968	2
58.002	2	Cbivi_3FTx_010; Cbivi_3FTx_011; Cbivi_3FTx_009; Cbivi_3FTx_003	Cbivi_3FTx_010; Cbivi_3FTx_011; Cbivi_3FTx_009; Cbivi_3FTx_003	1	99	LICYNTPLKDISK	1606.840332	804.4274	1606.838867	804.4266968	2
46.001	2	Cbivi_3FTx_010; Cbivi_3FTx_011; Cbivi_3FTx_009; Cbivi_3FTx_003	Cbivi_3FTx_010; Cbivi_3FTx_011; Cbivi_3FTx_009; Cbivi_3FTx_003	1	99	LICYNTPLKDISK	1620.854858	811.4347	1620.854492	811.4345703	2
46.002	2	Cbivi_3FTx_010; Cbivi_3FTx_011; Cbivi_3FTx_009; Cbivi_3FTx_003	Cbivi_3FTx_010; Cbivi_3FTx_011; Cbivi_3FTx_009; Cbivi_3FTx_003	1	99	LICYNTPLKDISK	1620.855347	541.2924	1620.854492	541.2921143	3
46.003	2	Cbivi_3FTx_010; Cbivi_3FTx_011; Cbivi_3FTx_009; Cbivi_3FTx_003	Cbivi_3FTx_010; Cbivi_3FTx_011; Cbivi_3FTx_009; Cbivi_3FTx_003	1	99	LICYNTPLKDISK	1620.855347	541.2924	1620.854492	541.2921143	3
46.004	2	Cbivi_3FTx_010; Cbivi_3FTx_011; Cbivi_3FTx_009; Cbivi_3FTx_003	Cbivi_3FTx_010; Cbivi_3FTx_011; Cbivi_3FTx_009; Cbivi_3FTx_003	1	99	LICYNTPLKDISK	1620.854858	811.4347	1620.854492	811.4345703	2
46.005	2	Cbivi_3FTx_010; Cbivi_3FTx_011; Cbivi_3FTx_009; Cbivi_3FTx_003	Cbivi_3FTx_010; Cbivi_3FTx_011; Cbivi_3FTx_009; Cbivi_3FTx_003	1	99	LICYNTPLKDISK	1620.855347	541.2924	1620.854492	541.2921143	3
46.006	2	Cbivi_3FTx_010; Cbivi_3FTx_011; Cbivi_3FTx_009; Cbivi_3FTx_003	Cbivi_3FTx_010; Cbivi_3FTx_011; Cbivi_3FTx_009; Cbivi_3FTx_003	1	99	LICYNTPLKDISK	1620.854492	811.4345	1620.854492	811.4345703	2
63.001	2	Cbivi_3FTx_010; Cbivi_3FTx_011; Cbivi_3FTx_009; Cbivi_3FTx_003	Cbivi_3FTx_010; Cbivi_3FTx_011; Cbivi_3FTx_009; Cbivi_3FTx_003	1	44.7	LICYNTPLKDISK	1621.884155	541.6353	1621.838501	541.6201172	3
55.001	2	Cbivi_3FTx_010; Cbivi_3FTx_011; Cbivi_3FTx_009; Cbivi_3FTx_003	Cbivi_3FTx_010; Cbivi_3FTx_011; Cbivi_3FTx_009; Cbivi_3FTx_003	1	99	LICYNTPLKDISK	1648.85022	550.624	1648.849487	550.6237793	3
61.001	2	Cbivi_3FTx_010; Cbivi_3FTx_011; Cbivi_3FTx_009; Cbivi_3FTx_003	Cbivi_3FTx_010; Cbivi_3FTx_011; Cbivi_3FTx_009; Cbivi_3FTx_003	1	99	LICYNTPLKDISK	1649.850098	825.9323	1649.844727	825.9296265	2
61.002	2	Cbivi_3FTx_010; Cbivi_3FTx_011; Cbivi_3FTx_009; Cbivi_3FTx_003	Cbivi_3FTx_010; Cbivi_3FTx_011; Cbivi_3FTx_009; Cbivi_3FTx_003	1	99	LICYNTPLKDISK	1649.850098	825.9323	1649.844727	825.9296265	2
61.003	2	Cbivi_3FTx_052; Cbivi_3FTx_038	Cbivi_3FTx_052; Cbivi_3FTx_038		99	IKCYNTPLPLIYK	1649.850098	825.9323	1649.885132	825.9498291	2
61.004	2	Cbivi_3FTx_052; Cbivi_3FTx_038	Cbivi_3FTx_052; Cbivi_3FTx_038		99	IKCYNTPLPLIYK	1649.850098	825.9323	1649.885132	825.9498291	2
61.005	2	Cbivi_3FTx_052; Cbivi_3FTx_038	Cbivi_3FTx_052; Cbivi_3FTx_038		99	IKCYNTPLPLIYK	1649.850098	825.9323	1649.921509	825.9680176	2
53.001	2	Cbivi_3FTx_010; Cbivi_3FTx_011; Cbivi_3FTx_009; Cbivi_3FTx_003	Cbivi_3FTx_010; Cbivi_3FTx_011; Cbivi_3FTx_009; Cbivi_3FTx_003	1	99	LICYNTPLKDISK	1663.85791	832.9362	1663.860352	832.937439	2
53.002	2	Cbivi_3FTx_010; Cbivi_3FTx_011; Cbivi_3FTx_009; Cbivi_3FTx_003	Cbivi_3FTx_010; Cbivi_3FTx_011; Cbivi_3FTx_009; Cbivi_3FTx_003	1	99	LICYNTPLKDISK	1663.85791	832.9362	1663.860352	832.937439	2
53.003	2	Cbivi_3FTx_010; Cbivi_3FTx_011; Cbivi_3FTx_009; Cbivi_3FTx_003	Cbivi_3FTx_010; Cbivi_3FTx_011; Cbivi_3FTx_009; Cbivi_3FTx_003	1	99	LICYNTPLKDISK	1663.85791	832.9362	1663.860352	832.937439	2
53.004	2	Cbivi_3FTx_010; Cbivi_3FTx_011; Cbivi_3FTx_009; Cbivi_3FTx_003	Cbivi_3FTx_010; Cbivi_3FTx_011; Cbivi_3FTx_009; Cbivi_3FTx_003	1	99	LICYNTPLKDISK	1663.86145	832.938	1663.860352	832.937439	2
53.005	2	Cbivi_3FTx_010; Cbivi_3FTx_011; Cbivi_3FTx_009; Cbivi_3FTx_003	Cbivi_3FTx_010; Cbivi_3FTx_011; Cbivi_3FTx_009; Cbivi_3FTx_003	1	99	LICYNTPLKDISK	1663.85791	832.9362	1663.860352	832.937439	2
53.006	2	Cbivi_3FTx_010; Cbivi_3FTx_011; Cbivi_3FTx_009; Cbivi_3FTx_003	Cbivi_3FTx_010; Cbivi_3FTx_011; Cbivi_3FTx_009; Cbivi_3FTx_003	1	99	LICYNTPLKDISK	1663.86145	832.938	1663.860352	832.937439	2
53.007	2	Cbivi_3FTx_010; Cbivi_3FTx_011; Cbivi_3FTx_009; Cbivi_3FTx_003	Cbivi_3FTx_010; Cbivi_3FTx_011; Cbivi_3FTx_009; Cbivi_3FTx_003	1	99	LICYNTPLKDISK	1663.858032	832.9363	1663.860352	832.937439	2
53.008	2	Cbivi_3FTx_010; Cbivi_3FTx_011; Cbivi_3FTx_009; Cbivi_3FTx_003	Cbivi_3FTx_010; Cbivi_3FTx_011; Cbivi_3FTx_009; Cbivi_3FTx_003	2	99	ICYNTPLKDISK	1663.85791	832.9362	1663.871582	832.9430542	2
53.009	2	Cbivi_3FTx_010; Cbivi_3FTx_011; Cbivi_3FTx_009; Cbivi_3FTx_003	Cbivi_3FTx_010; Cbivi_3FTx_011; Cbivi_3FTx_009; Cbivi_3FTx_003	2	99	ICYNTPLKDISK	1663.85791	832.9362	1663.871582	832.9430542	2
53.01	2	Cbivi_3FTx_010; Cbivi_3FTx_011; Cbivi_3FTx_009; Cbivi_3FTx_003	Cbivi_3FTx_010; Cbivi_3FTx_011; Cbivi_3FTx_009; Cbivi_3FTx_003	2	99	ICYNTPLKDISK	1663.85791	832.9362	1663.871582	832.9430542	2
53.011	2	Cbivi_3FTx_010; Cbivi_3FTx_011; Cbivi_3FTx_009; Cbivi_3FTx_003	Cbivi_3FTx_010; Cbivi_3FTx_011; Cbivi_3FTx_009; Cbivi_3FTx_003	1	99	LICYNTPLKDISK	1663.86145	832.938	1663.860352	832.937439	2
53.012	2	Cbivi_3FTx_010; Cbivi_3FTx_011; Cbivi_3FTx_009; Cbivi_3FTx_003	Cbivi_3FTx_010; Cbivi_3FTx_011; Cbivi_3FTx_009; Cbivi_3FTx_003	1	99	LICYNTPLKDISK	1663.86145	832.938	1663.860352	832.937439	2
52.001	2	Cbivi_3FTx_010; Cbivi_3FTx_011; Cbivi_3FTx_009; Cbivi_3FTx_003	Cbivi_3FTx_010; Cbivi_3FTx_011; Cbivi_3FTx_009; Cbivi_3FTx_003	1	99	LICYNTPLKDISK	1663.861206	555.6277	1663.860352	555.6273804	3
52.002	2	Cbivi_3FTx_010; Cbivi_3FTx_011; Cbivi_3FTx_009; Cbivi_3FTx_003	Cbivi_3FTx_010; Cbivi_3FTx_011; Cbivi_3FTx_009; Cbivi_3FTx_003	1	99	LICYNTPLKDISK	1663.860107	832.9373	1663.860352	832.937439	2
51.001	2	Cbivi_3FTx_010; Cbivi_3FTx_011; Cbivi_3FTx_009; Cbivi_3FTx_003	Cbivi_3FTx_010; Cbivi_3FTx_011; Cbivi_3FTx_009; Cbivi_3FTx_003	1	99	LICYNTPLKDISK	1677.874634	839.9446	1677.875977	839.9452515	2
51.002	2	Cbivi_3FTx_010; Cbivi_3FTx_011; Cbivi_3FTx_009; Cbivi_3FTx_003	Cbivi_3FTx_010; Cbivi_3FTx_011; Cbivi_3FTx_009; Cbivi_3FTx_003	1	99	LICYNTPLKDISK	1677.874634	839.9446	1677.875977	839.9452515	2
51.003	2	Cbivi_3FTx_010; Cbivi_3FTx_011; Cbivi_3FTx_009; Cbivi_3FTx_003	Cbivi_3FTx_010; Cbivi_3FTx_011; Cbivi_3FTx_009; Cbivi_3FTx_003	1	99	LICYNTPLKDISK	1677.876099	839.9453	1677.875977	839.9452515	2
51.004	2	Cbivi_3FTx_010; Cbivi_3FTx_011; Cbivi_3FTx_009; Cbivi_3FTx_003	Cbivi_3FTx_010; Cbivi_3FTx_011; Cbivi_3FTx_009; Cbivi_3FTx_003	1	99	LICYNTPLKDISK	1677.874634	839.9446	1677.875977	839.9452515	2
51.005	2	Cbivi_3FTx_010; Cbivi_3FTx_011; Cbivi_3FTx_009; Cbivi_3FTx_003	Cbivi_3FTx_010; Cbivi_3FTx_011; Cbivi_3FTx_009; Cbivi_3FTx_003	1	99	LICYNTPLKDISK	1677.876709	839.9456	1677.875977	839.9452515	2
51.006	2	Cbivi_3FTx_010; Cbivi_3FTx_011; Cbivi_3FTx_009; Cbivi_3FTx_003	Cbivi_3FTx_010; Cbivi_3FTx_011; Cbivi_3FTx_009; Cbivi_3FTx_003	1	99	LICYNTPLKDISK	1677.876709	839.9456	1677.875977	839.9452515	2
51.007	2	Cbivi_3FTx_010; Cbivi_3FTx_011; Cbivi_3FTx_009; Cbivi_3FTx_003	Cbivi_3FTx_010; Cbivi_3FTx_011; Cbivi_3FTx_009; Cbivi_3FTx_003	1	99	LICYNTPLKDISK	1677.874634	839.9446	1677.875977	839.9452515	2
51.008	2	Cbivi_3FTx_010; Cbivi_3FTx_011; Cbivi_3FTx_009; Cbivi_3FTx_003	Cbivi_3FTx_010; Cbivi_3FTx_011; Cbivi_3FTx_009; Cbivi_3FTx_003	1	99	LICYNTPLKDISK	1677.876709	839.9456	1677.875977	839.9452515	2
51.009	2	Cbivi_3FTx_010; Cbivi_3FTx_011; Cbivi_3FTx_009; Cbivi_3FTx_003	Cbivi_3FTx_010; Cbivi_3FTx_011; Cbivi_3FTx_009; Cbivi_3FTx_003	1	99	LICYNTPLKDISK	1677.876709	839.9456	1677.875977	839.9452515	2
51.01	2	Cbivi_3FTx_010; Cbivi_3FTx_011; Cbivi_3FTx_009; Cbivi_3FTx_003	Cbivi_3FTx_010; Cbivi_3FTx_011; Cbivi_3FTx_009; Cbivi_3FTx_003	1	99	LICYNTPLKDISK	1677.879395	560.3004	1677.875977	560.2992554	3
51.011	2	Cbivi_3FTx_010; Cbivi_3FTx_011; Cbivi_3FTx_009; Cbivi_3FTx_003	Cbivi_3FTx_010; Cbivi_3FTx_011; Cbivi_3FTx_009; Cbivi_3FTx_003	1	99	LICYNTPLKDISK	1677.876709	839.9456	1677.875977	839.9452515	2
51.012	2	Cbivi_3FTx_010; Cbivi_3FTx_011; Cbivi_3FTx_009; Cbivi_3FTx_003	Cbivi_3FTx_010; Cbivi_3FTx_011; Cbivi_3FTx_009; Cbivi_3FTx_003	1	99	LICYNTPLKDISK	1677.874634	839.9446	1677.875977	839.9452515	2
51.013	2	Cbivi_3FTx_010; Cbivi_3FTx_011; Cbivi_3FTx_009; Cbivi_3FTx_003	Cbivi_3FTx_010; Cbivi_3FTx_011; Cbivi_3FTx_009; Cbivi_3FTx_003	1	99	LICYNTPLKDISK	1677.874634	839.9446	1677.875977	839.9452515	2
51.015	2	Cbivi_3FTx_010; Cbivi_3FTx_011; Cbivi_3FTx_009; Cbivi_3FTx_003	Cbivi_3FTx_010; Cbivi_3FTx_011; Cbivi_3FTx_009; Cbivi_3FTx_003	1	99	LICYNTPLKDISK	1677.876709	839.9456	1677.875977	839.9452515	2
50.001	2	Cbivi_3FTx_010; Cbivi_3FTx_011; Cbivi_3FTx_009; Cbivi_3FTx_003	Cbivi_3FTx_010; Cbivi_3FTx_011; Cbivi_3FTx_009; Cbivi_3FTx_003	1	99	LICYNTPLKDISK	1720.882324	861.4484	1720.881836	861.4481812	2
47.001	2	Cbivi_3FTx_010; Cbivi_3FTx_011; Cbivi_3FTx_009; Cbivi_3FTx_003	Cbivi_3FTx_010; Cbivi_3FTx_011; Cbivi_3FTx_009; Cbivi_3FTx_003	1	99	LICYNTPLKDISK	1734.899902	868.4572	1734.897461	868.4559937	2
47.002	2	Cbivi_3FTx_010; Cbivi_3FTx_011; Cbivi_3FTx_009; Cbivi_3FTx_003	Cbivi_3FTx_010; Cbivi_3FTx_011; Cbivi_3FTx_009; Cbivi_3FTx_003	1	99	LICYNTPLKDISK	1734.894897	868.4547	1734.897461	868.4559937	2
47.003	2	Cbivi_3FTx_010; Cbivi_3FTx_011; Cbivi_3FTx_009; Cbivi_3FTx_003	Cbivi_3FTx_010; Cbivi_3FTx_011; Cbivi_3FTx_009; Cbivi_3FTx_003	1	99	LICYNTPLKDISK	1734.894897	868.4547	1734.897461	868.4559937	2
59.001	2	Cbivi_3FTx_010; Cbivi_3FTx_011; Cbivi_3FTx_009; Cbivi_3FTx_003	Cbivi_3FTx_010; Cbivi_3FTx_011; Cbivi_3FTx_009; Cbivi_3FTx_003	1	99	LICYNTPLKDISKTCAEGENLCYYGR	3308.53125	828.1401	3308.526367	828.138855	4
57.001	2	Cbivi_3FTx_010; Cbivi_3FTx_011; Cbivi_3FTx_009; Cbivi_3FTx_003	Cbivi_3FTx_010; Cbivi_3FTx_011; Cbivi_3FTx_009; Cbivi_3FTx_003	1	99	LICYNTPLKDISKTCAEGENLCYYGRK	3436.632568	688.3338	3436.621338	688.331543	5
71.001	2	Cbivi_3FTx_010; Cbivi_3FTx_011; Cbivi_3FTx_009; Cbivi_3FTx_003	Cbivi_3FTx_010; Cbivi_3FTx_011; Cbivi_3FTx_009; Cbivi_3FTx_003	2	99	ICYNTPLKDISK	1450.705933	726.3602	1450.749023	726.3817749	2
75.001	2	Cbivi_3FTx_010; Cbivi_3FTx_011; Cbivi_3FTx_009; Cbivi_3FTx_003	Cbivi_3FTx_010; Cbivi_3FTx_011; Cbivi_3FTx_009; Cbivi_3FTx_003	3	99	CYNTPLKDISK	1337.664673	669.8396	1337.664917	669.8397217	2
81.001	2	Cbivi_3FTx_010; Cbivi_3FTx_011; Cbivi_3FTx_009; Cbivi_3FTx_003	Cbivi_3FTx_010; Cbivi_3FTx_011; Cbivi_3FTx_009; Cbivi_3FTx_003	14	99	TCAEGENLCYYGR	1591.64209	796.8283	1591.639526	796.8270264	2
81.002	2	Cbivi_3FTx_010; Cbivi_3FTx_011; Cbivi_3FTx_009; Cbivi_3FTx_003	Cbivi_3FTx_010; Cbivi_3FTx_011; Cbivi_3FTx_009; Cbivi_3FTx_003	14	99	TCAEGENLCYYGRK	1591.64209	796.8283	1591.639526	796.8270264	2
87.001	2	Cbivi_3FTx_010; Cbivi_3FTx_011; Cbivi_3FTx_009; Cbivi_3FTx_003	Cbivi_3FTx_010; Cbivi_3FTx_011; Cbivi_3FTx_009; Cbivi_3FTx_003	14	99	TCAEGENLCYYGR	1634.646851	818.3307	1634.645386	818.3299561	2
87.002	2	Cbivi_3FTx_010; Cbivi_3FTx_011; Cbivi_3FTx_009; Cbivi_3FTx_003	Cbivi_3FTx_010; Cbivi_3FTx_011; Cbivi_3FTx_009; Cbivi_3FTx_003	14	99	TCAEGENLCYYGRK	1634.646851	818.3307	1634.645386	818.3299561	2
80.001	2	Cbivi_3FTx_010; Cbivi_3FTx_011; Cbivi_3FTx_009; Cbivi_3FTx_003	Cbivi_3FTx_010; Cbivi_3FTx_011; Cbivi_3FTx_009; Cbivi_3FTx_003	14	99	TCAEGENLCYYGR	1648.662231	825.3384	1648.661011	825.3377686	2
80.002	2	Cbivi_3FTx_010; Cbivi_3FTx_011; Cbivi_3FTx_009; Cbivi_3FTx_003	Cbivi_3FTx_010; Cbivi_3FTx_011; Cbivi_3FTx_009; Cbivi_3FTx_003	14	99	TCAEGENLCYYGR	1648.662231	825.3384	1648.661011	825.3377686	2
80.003	2	Cbivi_3FTx_010; Cbivi_3FTx_011; Cbivi_3FTx_009; Cbivi_3FTx_003	Cbivi_3FTx_010; Cbivi_3FTx_011; Cbivi_3FTx_009; Cbivi_3FTx_003	14	99	TCAEGENLCYYGRK	1648.662231	825.3384	1648.661011	825.3377686	2
80.004	2	Cbivi_3FTx_010; Cbivi_3FTx_011; Cbivi_3FTx_009; Cbivi_3FTx_003	Cbivi_3FTx_010; Cbivi_3FTx_011; Cbivi_3FTx_009; Cbivi_3FTx_003	14	99	TCAEGENLCYYGR	1648.661987	550.5613	1648.661011	550.5609131	3
80.005	2	Cbivi_3FTx_010; Cbivi_3FTx_011; Cbivi_3FTx_009; Cbivi_3FTx_003	Cbivi_3FTx_010; Cbivi_3FTx_011; Cbivi_3FTx_009; Cbivi_3FTx_003	14	99	TCAEGENLCYYGR	1648.662231	825.3384	1648.661011	825.3377686	2
80.006	2	Cbivi_3FTx_010; Cbivi_3FTx_011; Cbivi_3FTx_009; Cbivi_3FTx_003	Cbivi_3FTx_010; Cbivi_3FTx_011; Cbivi_3FTx_009; Cbivi_3FTx_003	14	99	TCAEGENLCYYGRK	1648.662231	825.3384	1648.661011	825.3377686	2
86.001	2	Cbivi_3FTx_010; Cbivi_3FTx_011; Cbivi_3FTx_009; Cbivi_3FTx_003	Cbivi_3FTx_010; Cbivi_3FTx_011; Cbivi_3FTx_009; Cbivi_3FTx_003	14	99	TCAEGENLCYYGR	1649.648438	825.8315	1649.64502	825.8297729	2
90.001	2	Cbivi_3FTx_010; Cbivi_3FTx_011; Cbivi_3FTx_009; Cbivi_3FTx_003	Cbivi_3FTx_010; Cbivi_3FTx_011; Cbivi_3FTx_009; Cbivi_3FTx_003	14	99	TCAEGENLCYYGR	1691.668091	846.8413	1691.666748	846.8406982	2
90.002	2	Cbivi_3FTx_010; Cbivi_3FTx_011; Cbivi_3FTx_009; Cbivi_3FTx_003	Cbivi_3FTx_010; Cbivi_3FTx_011; Cbivi_3FTx_009; Cbivi_3FTx_003	14	99	TCAEGENLCYYGR	1691.668091	846.8413	1691.666748	846.8406982	2
90.003	2	Cbivi_3FTx_010; Cbivi_3FTx_011; Cbivi_3FTx_009; Cbivi_3FTx_003	Cbivi_3FTx_010; Cbivi_3FTx_011; Cbivi_3FTx_009; Cbivi_3FTx_003	14	99	TCAEGENLCYYGR	1691.668091	846.8413	1691.666748	846.8406982	2
82.001	2	Cbivi_3FTx_010; Cbivi_3FTx_011; Cbivi_3FTx_009; Cbivi_3FTx_003	Cbivi_3FTx_010; Cbivi_3FTx_011; Cbivi_3FTx_009; Cbivi_3FTx_003	14	99	TCAEGENLCYYGR	1705.685059	853.8498	1705.682495	853.8485107	2
82.002	2	Cbivi_3FTx_010; Cbivi_3FTx_011; Cbivi_3FTx_009; Cbivi_3FTx_003	Cbivi_3FTx_010; Cbivi_3FTx_011; Cbivi_3FTx_009; Cbivi_3FTx_003	14	99	TCAEGENLCYYGR	1705.685059	853.8498	1705.682495	853.8485107	2
82.003	2	Cbivi_3FTx_010; Cbivi_3FTx_011; Cbivi_3FTx_009; Cbivi_3FTx_003	Cbivi_3FTx_010; Cbivi_3FTx_011; Cbivi_3FTx_009; Cbivi_3FTx_003	14	99	TCAEGENLCYYGR	1705.685059	853.8498	1705.682495	853.8485107	2
82.004	2	Cbivi_3FTx_010; Cbivi_3FTx_011; Cbivi_3FTx_009; Cbivi_3FTx_003	Cbivi_3FTx_010; Cbivi_3FTx_011; Cbivi_3FTx_009; Cbivi_3FTx_003	14	99	TCAEGENLCYYGR	1705.684692	853.8496	1705.682495	853.8485107	2
89.001	2	Cbivi_3FTx_010; Cbivi_3FTx_011; Cbivi_3FTx_009; Cbivi_3FTx_003	Cbivi_3FTx_010; Cbivi_3FTx_011; Cbivi_3FTx_009; Cbivi_3FTx_003	14	99	TCAEGENLCYYGR	1706.670898	854.3427	1706.666504	854.3405151	2
89.002	2	Cbivi_3FTx_010; Cbivi_3FTx_011; Cbivi_3FTx_009; Cbivi_3FTx_003	Cbivi_3FTx_010; Cbivi_3FTx_011; Cbivi_3FTx_009; Cbivi_3FTx_003	14	99	TCAEGENLCYYGR	1706.666626	854.3406	1706.666504	854.3405151	2
89.003	2	Cbivi_3FTx_010; Cbivi_3FTx_011; Cbivi_3FTx_009; Cbivi_3FTx_003	Cbivi_3FTx_010; Cbivi_3FTx_011; Cbivi_3FTx_009; Cbivi_3FTx_003	14	99	TCAEGENLCYYGR	1706.666626	854.3406	1706.666504	854.3405151	2
83.001	2	Cbivi_3FTx_010; Cbivi_3FTx_011; Cbivi_3FTx_009; Cbivi_3FTx_003	Cbivi_3FTx_010; Cbivi_3FTx_011; Cbivi_3FTx_009; Cbivi_3FTx_003	14	99	TCAEGENLCYYGRK	1719.735229	574.2524	1719.734497	574.2521362	3
85.001	2	Cbivi_3FTx_010; Cbivi_3FTx_011; Cbivi_3FTx_009; Cbivi_3FTx_003	Cbivi_3FTx_010; Cbivi_3FTx_011; Cbivi_3FTx_009; Cbivi_3FTx_003	14	99	TCAEGENLCYYGRK	1762.726929	882.3707	1762.740356	882.3774414	2
91.001	2	Cbivi_3FTx_010; Cbivi_3FTx_011; Cbivi_3FTx_009; Cbivi_3FTx_003	Cbivi_3FTx_010; Cbivi_3FTx_011; Cbivi_3FTx_009; Cbivi_3FTx_003	14	52.7	TCAEGENLCYYGRK	1777.745483	593.5891	1777.73999	593.5872803	3
88.001	2	Cbivi_3FTx_010; Cbivi_3FTx_011; Cbivi_3FTx_009; Cbivi_3FTx_003	Cbivi_3FTx_010; Cbivi_3FTx_011; Cbivi_3FTx_009; Cbivi_3FTx_003	14	99	TCAEGENLCYYGRK	1819.76062	910.8876	1819.761719	910.8881836	2
88.002	2	Cbivi_3FTx_010; Cbivi_3FTx_011; Cbivi_3FTx_009; Cbivi_3FTx_003	Cbivi_3FTx_010; Cbivi_3FTx_011; Cbivi_3FTx_009; Cbivi_3FTx_003	14	99	TCAEGENLCYYGRK	1819.76062	910.8876	1819.761719	910.8881836	2
88.003	2	Cbivi_3FTx_010; Cbivi_3FTx_011; Cbivi_3FTx_009; Cbivi_3FTx_003	Cbivi_3FTx_010; Cbivi_3FTx_011; Cbivi_3FTx_009; Cbivi_3FTx_003	14	99	TCAEGENLCYYGRK	1819.76062	910.8876	1819.761719	910.8881836	2
88.004	2	Cbivi_3FTx_010; Cbivi_3FTx_011; Cbivi_3FTx_009; Cbivi_3FTx_003	Cbivi_3FTx_010; Cbivi_3FTx_011; Cbivi_3FTx_009; Cbivi_3FTx_003	14	99	TCAEGENLCYYGRK	1819.76062	910.8876	1819.761719	910.8881836	2
88.005	2	Cbivi_3FTx_010; Cbivi_3FTx_011; Cbivi_3FTx_009; Cbivi_3FTx_003	Cbivi_3FTx_010; Cbivi_3FTx_011; Cbivi_3FTx_009; Cbivi_3FTx_003	14	99	TCAEGENLCYYGRK	1819.76062	910.8876	1819.761719	910.8881836	2
84.001	2	Cbivi_3FTx_010; Cbivi_3FTx_011; Cbivi_3FTx_009; Cbivi_3FTx_003	Cbivi_3FTx_010; Cbivi_3FTx_011; Cbivi_3FTx_009; Cbivi_3FTx_003	14	99	TCAEGENLCYYGRK	1833.775879	917.8952	1833.777466	917.8959961	2
84.002	2	Cbivi_3FTx_010; Cbivi_3FTx_011; Cbivi_3FTx_009; Cbivi_3FTx_003	Cbivi_3FTx_010; Cbivi_3FTx_011; Cbivi_3FTx_009; Cbivi_3FTx_003	14	99	TCAEGENLCYYGRK	1833.778931	612.2669	1833.777466	612.2664185	3
84.003	2	Cbivi_3FTx_010; Cbivi_3FTx_011; Cbivi_3FTx_009; Cbivi_3FTx_003	Cbivi_3FTx_010; Cbivi_3FTx_011; Cbivi_3FTx_009; Cbivi_3FTx_003	14	99	TCAEGENLCYYGRK	1833.778931	612.2669	1833.777466	612.2664185	3
92.001	2	Cbivi_3FTx_010; Cbivi_3FTx_011; Cbivi_3FTx_009; Cbivi_3FTx_003	Cbivi_3FTx_010; Cbivi_3FTx_011; Cbivi_3FTx_009; Cbivi_3FTx_003	14	27.8	TCAEGENLCYYGRK	1834.763794	612.5952	1834.761475	612.5944214	3
113.001	2	Cbivi_3FTx_010; Cbivi_3FTx_011; Cbivi_3FTx_009; Cbivi_3FTx_003	Cbivi_3FTx_010; Cbivi_3FTx_011; Cbivi_3FTx_009; Cbivi_3FTx_003	28	92.2	DAIWNMYYIR	1295.631592	432.8845	1295.629883	432.8839111	3
110.001	2	Cbivi_3FTx_010; Cbivi_3FTx_011; Cbivi_3FTx_009; Cbivi_3FTx_003	Cbivi_3FTx_010; Cbivi_3FTx_011; Cbivi_3FTx_009; Cbivi_3FTx_003	28	99	DAIWNMYYIR	1343.63208	672.8233	1343.633301	672.8239136	2
103.001	2	Cbivi_3FTx_010; Cbivi_3FTx_011; Cbivi_3FTx_009; Cbivi_3FTx_003	Cbivi_3FTx_010; Cbivi_3FTx_011; Cbivi_3FTx_009; Cbivi_3FTx_003	28	99	DAIWNMYYIR	1352.655396	451.8924	1352.651367	451.8910522	3
106.001	2	Cbivi_3FTx_010; Cbivi_3FTx_011; Cbivi_3FTx_009; Cbivi_3FTx_003	Cbivi_3FTx_010; Cbivi_3FTx_011; Cbivi_3FTx_009; Cbivi_3FTx_003	28	99	DAIWNMYYIR	1359.628662	680.8216	1359.628174	680.8213501	2
108.001	2	Cbivi_3FTx_010; Cbivi_3FTx_011; Cbivi_3FTx_009; Cbivi_3FTx_003	Cbivi_3FTx_010; Cbivi_3FTx_011; Cbivi_3FTx_009; Cbivi_3FTx_003	28	99	DAIWNMYYIR	1386.637085	694.3258	1386.639038	694.3267822	2
107.001	2	Cbivi_3FTx_010; Cbivi_3FTx_011; Cbivi_3FTx_009; Cbivi_3FTx_003	Cbivi_3FTx_010; Cbivi_3FTx_011; Cbivi_3FTx_009; Cbivi_3FTx_003	28	99	DAIWNMYYIR	1400.652832	701.3337	1400.654663	701.3346558	2
114.001	2	Cbivi_3FTx_010; Cbivi_3FTx_011; Cbivi_3FTx_009; Cbivi_3FTx_003	Cbivi_3FTx_010; Cbivi_3FTx_011; Cbivi_3FTx_009; Cbivi_3FTx_003	28	91.9	DAIWNMYYIR	1400.654663	701.3346	1400.654663	701.3346558	2
109.001	2	Cbivi_3FTx_010; Cbivi_3FTx_011; Cbivi_3FTx_009; Cbivi_3FTx_003	Cbivi_3FTx_010; Cbivi_3FTx_011; Cbivi_3FTx_009; Cbivi_3FTx_003	28	99	DAIWNMYYIR	1402.631836	702.3232	1402.633911	702.3242798	2
104.001	2	Cbivi_3FTx_010; Cbivi_3FTx_011; Cbivi_3FTx_009; Cbivi_3FTx_003	Cbivi_3FTx_010; Cbivi_3FTx_011; Cbivi_3FTx_009; Cbivi_3FTx_003	28	99	DAIWNMYYIR	1416.648315	709.3314	1416.649658	709.3320923	2
112.001	2	Cbivi_3FTx_010; Cbivi_3FTx_011; Cbivi_3FTx_009; Cbivi_3FTx_003	Cbivi_3FTx_010; Cbivi_3FTx_011; Cbivi_3FTx_009; Cbivi_3FTx_003	28	99	DAIWNMYYIR	1429.644531	715.8295	1429.644897	715.8297119	2
105.001	2	Cbivi_3FTx_010; Cbivi_3FTx_011; Cbivi_3FTx_009; Cbivi_3FTx_003	Cbivi_3FTx_010; Cbivi_3FTx_011; Cbivi_3FTx_009; Cbivi_3FTx_003	28	99	DAIWNMYYIR	1443.659424	722.837	1443.660522	722.8375244	2
115.001	2	Cbivi_3FTx_010; Cbivi_3FTx_011; Cbivi_3FTx_009; Cbivi_3FTx_003	Cbivi_3FTx_010; Cbivi_3FTx_011; Cbivi_3FTx_009; Cbivi_3FTx_003	28	29.9	DAIWNMYYIR	1444.653442	723.334	1444.644531	723.3295288	2
111.001	2	Cbivi_3FTx_010; Cbivi_3FTx_011; Cbivi_3FTx_009; Cbivi_3FTx_003	Cbivi_3FTx_010; Cbivi_3FTx_011; Cbivi_3FTx_009; Cbivi_3FTx_003	28	99	DAIWNMYYIRG	1457.675903	729.8452	1457.676147	729.8453369	2
111.002	2	Cbivi_3FTx_010; Cbivi_3FTx_011; Cbivi_3FTx_009; Cbivi_3FTx_003	Cbivi_3FTx_010; Cbivi_3FTx_011; Cbivi_3FTx_009; Cbivi_3FTx_003	28	99	DAIWNMYYIR	1457.675903	729.8452	1457.676147	729.8453369	2
111.003	2	Cbivi_3FTx_010; Cbivi_3FTx_011; Cbivi_3FTx_009; Cbivi_3FTx_003	Cbivi_3FTx_010; Cbivi_3FTx_011; Cbivi_3FTx_009; Cbivi_3FTx_003	28	99	DAIWNMYYIR	1457.675903	729.8452	1457.676147	729.8453369	2
111.004	2	Cbivi_3FTx_010; Cbivi_3FTx_011; Cbivi_3FTx_009; Cbivi_3FTx_003	Cbivi_3FTx_010; Cbivi_3FTx_011; Cbivi_3FTx_009; Cbivi_3FTx_003	28	99	DAIWNMYYIR	1457.675903	729.8452	1457.676147	729.8453369	2
119.001	2	Cbivi_3FTx_010; Cbivi_3FTx_011; Cbivi_3FTx_009; Cbivi_3FTx_003	Cbivi_3FTx_010; Cbivi_3FTx_011; Cbivi_3FTx_009; Cbivi_3FTx_003	30	96.1	IWNMYYIR	1109.565918	555.7902	1109.565796	555.7901611	2
125.001	2	Cbivi_3FTx_010; Cbivi_3FTx_011; Cbivi_3FTx_009	Cbivi_3FTx_010; Cbivi_3FTx_011; Cbivi_3FTx_009	38	99	GCADKCPEGYACCK	1717.628906	859.8217	1717.631714	859.8231201	2
125.002	2	Cbivi_3FTx_010; Cbivi_3FTx_011; Cbivi_3FTx_009	Cbivi_3FTx_010; Cbivi_3FTx_011; Cbivi_3FTx_009	38	99	GCADKCPEGYACCK	1717.633179	573.5517	1717.631714	573.5511475	3
127.001	2	Cbivi_3FTx_010; Cbivi_3FTx_011; Cbivi_3FTx_009	Cbivi_3FTx_010; Cbivi_3FTx_011; Cbivi_3FTx_009	38	99	GCADKCPEGYACCK	1731.648071	578.2233	1731.647339	578.2230835	3
126.001	2	Cbivi_3FTx_010; Cbivi_3FTx_011; Cbivi_3FTx_009	Cbivi_3FTx_010; Cbivi_3FTx_011; Cbivi_3FTx_009	38	99	GCADKCPEGYACCK	1774.652222	888.3334	1774.653198	888.3338623	2
126.002	2	Cbivi_3FTx_010; Cbivi_3FTx_011; Cbivi_3FTx_009	Cbivi_3FTx_010; Cbivi_3FTx_011; Cbivi_3FTx_009	38	99	GCADKCPEGYACCK	1774.652222	888.3334	1774.653198	888.3338623	2
126.003	2	Cbivi_3FTx_010; Cbivi_3FTx_011; Cbivi_3FTx_009	Cbivi_3FTx_010; Cbivi_3FTx_011; Cbivi_3FTx_009	38	99	GCADKCPEGYACCK	1774.652222	888.3334	1774.653198	888.3338623	2
126.004	2	Cbivi_3FTx_010; Cbivi_3FTx_011; Cbivi_3FTx_009	Cbivi_3FTx_010; Cbivi_3FTx_011; Cbivi_3FTx_009	38	99	GCADKCPEGYACCK	1774.648804	592.5569	1774.653198	592.5583496	3
126.005	2	Cbivi_3FTx_010; Cbivi_3FTx_011; Cbivi_3FTx_009	Cbivi_3FTx_010; Cbivi_3FTx_011; Cbivi_3FTx_009	38	99	GCADKCPEGYACCK	1774.648804	592.5569	1774.653198	592.5583496	3
126.006	2	Cbivi_3FTx_010; Cbivi_3FTx_011; Cbivi_3FTx_009	Cbivi_3FTx_010; Cbivi_3FTx_011; Cbivi_3FTx_009	38	99	GCADKCPEGYACCK	1774.648804	592.5569	1774.653198	592.5583496	3
126.007	2	Cbivi_3FTx_010; Cbivi_3FTx_011; Cbivi_3FTx_009	Cbivi_3FTx_010; Cbivi_3FTx_011; Cbivi_3FTx_009	38	99	GCADKCPEGYACCK	1774.648804	592.5569	1774.653198	592.5583496	3
126.008	2	Cbivi_3FTx_010; Cbivi_3FTx_011; Cbivi_3FTx_009	Cbivi_3FTx_010; Cbivi_3FTx_011; Cbivi_3FTx_009	38	99	GCADKCPEGYACCK	1774.652222	888.3334	1774.653198	888.3338623	2
126.009	2	Cbivi_3FTx_010; Cbivi_3FTx_011; Cbivi_3FTx_009	Cbivi_3FTx_010; Cbivi_3FTx_011; Cbivi_3FTx_009	38	99	GCADKCPEGYACCK	1774.648804	592.5569	1774.653198	592.5583496	3
122.001	2	Cbivi_3FTx_010; Cbivi_3FTx_011; Cbivi_3FTx_009	Cbivi_3FTx_010; Cbivi_3FTx_011; Cbivi_3FTx_009	38	99	GCADKCPEGYACCK	1788.668823	895.3417	1788.668823	895.3416748	2
122.002	2	Cbivi_3FTx_010; Cbivi_3FTx_011; Cbivi_3FTx_009	Cbivi_3FTx_010; Cbivi_3FTx_011; Cbivi_3FTx_009	38	99	GCADKCPEGYACCK	1788.667847	597.2299	1788.668823	597.2302246	3
122.003	2	Cbivi_3FTx_010; Cbivi_3FTx_011; Cbivi_3FTx_009	Cbivi_3FTx_010; Cbivi_3FTx_011; Cbivi_3FTx_009	38	99	GCADKCPEGYACCK	1788.667847	597.2299	1788.668823	597.2302246	3
122.004	2	Cbivi_3FTx_010; Cbivi_3FTx_011; Cbivi_3FTx_009	Cbivi_3FTx_010; Cbivi_3FTx_011; Cbivi_3FTx_009	38	99	GCADKCPEGYACCK	1788.667847	597.2299	1788.668823	597.2302246	3
122.005	2	Cbivi_3FTx_010; Cbivi_3FTx_011; Cbivi_3FTx_009	Cbivi_3FTx_010; Cbivi_3FTx_011; Cbivi_3FTx_009	38	99	GCADKCPEGYACCK	1788.667847	597.2299	1788.668823	597.2302246	3
122.006	2	Cbivi_3FTx_010; Cbivi_3FTx_011; Cbivi_3FTx_009	Cbivi_3FTx_010; Cbivi_3FTx_011; Cbivi_3FTx_009	38	99	GCADKCPEGYACCK	1788.668823	895.3417	1788.668823	895.3416748	2
122.007	2	Cbivi_3FTx_010; Cbivi_3FTx_011; Cbivi_3FTx_009	Cbivi_3FTx_010; Cbivi_3FTx_011; Cbivi_3FTx_009	38	99	GCADKCPEGYACCK	1788.667847	597.2299	1788.668823	597.2302246	3
122.008	2	Cbivi_3FTx_010; Cbivi_3FTx_011; Cbivi_3FTx_009	Cbivi_3FTx_010; Cbivi_3FTx_011; Cbivi_3FTx_009	38	99	GCADKCPEGYACCK	1788.667847	597.2299	1788.668823	597.2302246	3
122.009	2	Cbivi_3FTx_010; Cbivi_3FTx_011; Cbivi_3FTx_009	Cbivi_3FTx_010; Cbivi_3FTx_011; Cbivi_3FTx_009	38	99	GCADKCPEGYACCK	1788.667847	597.2299	1788.668823	597.2302246	3
124.001	2	Cbivi_3FTx_010; Cbivi_3FTx_011; Cbivi_3FTx_009	Cbivi_3FTx_010; Cbivi_3FTx_011; Cbivi_3FTx_009	38	99	GCADKCPEGYACCK	1831.675903	916.8452	1831.674561	916.8446045	2
124.002	2	Cbivi_3FTx_010; Cbivi_3FTx_011; Cbivi_3FTx_009	Cbivi_3FTx_010; Cbivi_3FTx_011; Cbivi_3FTx_009	38	99	GCADKCPEGYACCK	1831.675903	916.8452	1831.674561	916.8446045	2
123.001	2	Cbivi_3FTx_010; Cbivi_3FTx_011; Cbivi_3FTx_009	Cbivi_3FTx_010; Cbivi_3FTx_011; Cbivi_3FTx_009	38	99	GCADKCPEGYACCK	1845.688232	923.8514	1845.690308	923.852417	2
123.002	2	Cbivi_3FTx_010; Cbivi_3FTx_011; Cbivi_3FTx_009	Cbivi_3FTx_010; Cbivi_3FTx_011; Cbivi_3FTx_009	38	99	GCADKCPEGYACCK	1845.688232	923.8514	1845.690308	923.852417	2
123.003	2	Cbivi_3FTx_010; Cbivi_3FTx_011; Cbivi_3FTx_009	Cbivi_3FTx_010; Cbivi_3FTx_011; Cbivi_3FTx_009	38	99	GCADKCPEGYACCK	1845.688232	923.8514	1845.690308	923.852417	2
123.004	2	Cbivi_3FTx_010; Cbivi_3FTx_011; Cbivi_3FTx_009	Cbivi_3FTx_010; Cbivi_3FTx_011; Cbivi_3FTx_009	38	99	GCADKCPEGYACCK	1845.688232	923.8514	1845.690308	923.852417	2
123.005	2	Cbivi_3FTx_010; Cbivi_3FTx_011; Cbivi_3FTx_009	Cbivi_3FTx_010; Cbivi_3FTx_011; Cbivi_3FTx_009	38	99	GCADKCPEGYACCK	1845.688232	923.8514	1845.690308	923.852417	2
129.001	3	Cbivi_3FTx_113; Cbivi_3FTx_008	Cbivi_3FTx_113; Cbivi_3FTx_008	1	99	RECCYSESSPK	1458.586914	487.2029	1458.586792	487.2028503	3
130.001	3	Cbivi_3FTx_113; Cbivi_3FTx_008	Cbivi_3FTx_113; Cbivi_3FTx_008	1	46	RECCYSESSPK	1515.603149	506.2083	1515.608276	506.210022	3
130.002	3	Cbivi_3FTx_113; Cbivi_3FTx_008	Cbivi_3FTx_113; Cbivi_3FTx_008	1	46	RECCYSESSPK	1515.603149	506.2083	1515.608276	506.210022	3
130.003	3	Cbivi_3FTx_113; Cbivi_3FTx_008	Cbivi_3FTx_113; Cbivi_3FTx_008	1	46	RECCYSESSPK	1515.603149	506.2083	1515.608276	506.210022	3
130.004	3	Cbivi_3FTx_113; Cbivi_3FTx_008	Cbivi_3FTx_113; Cbivi_3FTx_008	1	46	RECCYSESSPK	1515.603149	506.2083	1515.608276	506.210022	3
133.001	3	Cbivi_3FTx_113; Cbivi_3FTx_008	Cbivi_3FTx_113; Cbivi_3FTx_008	12	99	TSKGCPAGENVCFVK	1652.763794	551.9285	1652.765015	551.9289551	3
134.001	3	Cbivi_3FTx_113; Cbivi_3FTx_008	Cbivi_3FTx_113; Cbivi_3FTx_008	12	99	TSKGCPAGENVCFVK	1709.785889	570.9359	1709.786499	570.9360962	3
134.002	3	Cbivi_3FTx_113; Cbivi_3FTx_008	Cbivi_3FTx_113; Cbivi_3FTx_008	12	99	TSKGCPAGENVCFVK	1709.785889	570.9359	1709.786499	570.9360962	3
134.003	3	Cbivi_3FTx_113; Cbivi_3FTx_008	Cbivi_3FTx_113; Cbivi_3FTx_008	12	99	TSKGCPAGENVCFVK	1709.785889	570.9359	1709.786499	570.9360962	3
134.004	3	Cbivi_3FTx_113; Cbivi_3FTx_008	Cbivi_3FTx_113; Cbivi_3FTx_008	12	99	TSKGCPAGENVCFVK	1709.785889	570.9359	1709.786499	570.9360962	3
134.005	3	Cbivi_3FTx_113; Cbivi_3FTx_008	Cbivi_3FTx_113; Cbivi_3FTx_008	12	99	TSKGCPAGENVCFVK	1709.785889	570.9359	1709.786499	570.9360962	3
132.001	3	Cbivi_3FTx_113; Cbivi_3FTx_008	Cbivi_3FTx_113; Cbivi_3FTx_008	12	99	TSKGCPAGENVCFVK	1766.805298	589.9424	1766.807983	589.9432983	3
132.002	3	Cbivi_3FTx_113; Cbivi_3FTx_008	Cbivi_3FTx_113; Cbivi_3FTx_008	12	99	TSKGCPAGENVCFVK	1766.805664	884.4101	1766.807983	884.4112549	2
136.001	3	Cbivi_3FTx_113; Cbivi_3FTx_008	Cbivi_3FTx_113; Cbivi_3FTx_008	15	99	GCPAGENVCFVK	1336.589844	669.3022	1336.590332	669.3024902	2
137.001	3	Cbivi_3FTx_113; Cbivi_3FTx_008	Cbivi_3FTx_113; Cbivi_3FTx_008	15	99	GCPAGENVCFVK	1379.595215	690.8049	1379.596191	690.8053589	2
135.001	3	Cbivi_3FTx_113; Cbivi_3FTx_008	Cbivi_3FTx_113; Cbivi_3FTx_008	15	99	GCPAGENVCFVK	1393.612671	697.8136	1393.611816	697.8132324	2
135.002	3	Cbivi_3FTx_113; Cbivi_3FTx_008	Cbivi_3FTx_113; Cbivi_3FTx_008	15	99	GCPAGENVCFVK	1393.612671	697.8136	1393.611816	697.8132324	2
139.001	3	Cbivi_3FTx_113; Cbivi_3FTx_008	Cbivi_3FTx_113; Cbivi_3FTx_008	15	99	GCPAGENVCFVK	1436.618896	719.3167	1436.617676	719.3161011	2
139.002	3	Cbivi_3FTx_113; Cbivi_3FTx_008	Cbivi_3FTx_113; Cbivi_3FTx_008	15	99	GCPAGENVCFVK	1436.618896	719.3167	1436.617676	719.3161011	2
139.003	3	Cbivi_3FTx_113; Cbivi_3FTx_008	Cbivi_3FTx_113; Cbivi_3FTx_008	15	99	GCPAGENVCFVK	1436.619263	719.3169	1436.617676	719.3161011	2
138.001	3	Cbivi_3FTx_113; Cbivi_3FTx_008	Cbivi_3FTx_113; Cbivi_3FTx_008	15	99	GCPAGENVCFVK	1450.634521	726.3245	1450.633301	726.3239136	2
138.002	3	Cbivi_3FTx_113; Cbivi_3FTx_008	Cbivi_3FTx_113; Cbivi_3FTx_008	15	99	GCPAGENVCFVK	1450.634521	726.3245	1450.633301	726.3239136	2
140.001	3	Cbivi_3FTx_113; Cbivi_3FTx_008	Cbivi_3FTx_113; Cbivi_3FTx_008	15	96.2	GCPAGENVCFVK	1450.635498	726.325	1450.633301	726.3239136	2
144.001	3	Cbivi_3FTx_113; Cbivi_3FTx_008; Cbivi_3FTx_004; Cbivi_3FTx_007	Cbivi_3FTx_113; Cbivi_3FTx_008; Cbivi_3FTx_004; Cbivi_3FTx_007	20	82.9	ENVCFVK	876.4162598	439.2154	876.4163818	439.2154541	2
146.001	3	Cbivi_3FTx_113; Cbivi_3FTx_008; Cbivi_3FTx_004; Cbivi_3FTx_007	Cbivi_3FTx_113; Cbivi_3FTx_008; Cbivi_3FTx_004; Cbivi_3FTx_007	27	99	TLVAPVGPTGK	1038.607666	520.3111	1038.6073	520.3109741	2
155.001	3	Cbivi_3FTx_113; Cbivi_3FTx_008; Cbivi_3FTx_004; Cbivi_3FTx_007	Cbivi_3FTx_113; Cbivi_3FTx_008; Cbivi_3FTx_004; Cbivi_3FTx_007	27	99	TLVAPVGPTGK	1066.602417	534.3085	1066.602295	534.3084106	2
154.001	3	Cbivi_3FTx_113; Cbivi_3FTx_008; Cbivi_3FTx_004; Cbivi_3FTx_007	Cbivi_3FTx_113; Cbivi_3FTx_008; Cbivi_3FTx_004; Cbivi_3FTx_007	27	99	TLVAPVGPTGK	1081.612427	541.8135	1081.613159	541.8138428	2
149.001	3	Cbivi_3FTx_113; Cbivi_3FTx_008; Cbivi_3FTx_004; Cbivi_3FTx_007	Cbivi_3FTx_113; Cbivi_3FTx_008; Cbivi_3FTx_004; Cbivi_3FTx_007	27	99	TLVAPVGPTGK	1081.613281	541.8139	1081.613159	541.8138428	2
145.001	3	Cbivi_3FTx_113; Cbivi_3FTx_008; Cbivi_3FTx_004; Cbivi_3FTx_007	Cbivi_3FTx_113; Cbivi_3FTx_008; Cbivi_3FTx_004; Cbivi_3FTx_007	27	99	TLVAPVGPTGK	1095.629883	548.8222	1095.628784	548.8216553	2
145.002	3	Cbivi_3FTx_113; Cbivi_3FTx_008; Cbivi_3FTx_004; Cbivi_3FTx_007	Cbivi_3FTx_113; Cbivi_3FTx_008; Cbivi_3FTx_004; Cbivi_3FTx_007	27	99	TLVAPVGPTGK	1095.629883	548.8222	1095.628784	548.8216553	2
145.003	3	Cbivi_3FTx_113; Cbivi_3FTx_008; Cbivi_3FTx_004; Cbivi_3FTx_007	Cbivi_3FTx_113; Cbivi_3FTx_008; Cbivi_3FTx_004; Cbivi_3FTx_007	27	99	TLVAPVGPTGK	1095.629883	548.8222	1095.628784	548.8216553	2
152.001	3	Cbivi_3FTx_113; Cbivi_3FTx_008; Cbivi_3FTx_004; Cbivi_3FTx_007	Cbivi_3FTx_113; Cbivi_3FTx_008; Cbivi_3FTx_004; Cbivi_3FTx_007	27	99	TLVAPVGPTGK	1138.636475	570.3255	1138.634644	570.324585	2
152.002	3	Cbivi_3FTx_113; Cbivi_3FTx_008; Cbivi_3FTx_004; Cbivi_3FTx_007	Cbivi_3FTx_113; Cbivi_3FTx_008; Cbivi_3FTx_004; Cbivi_3FTx_007	27	99	TLVAPVGPTGK	1138.636475	570.3255	1138.634644	570.324585	2
147.001	3	Cbivi_3FTx_113; Cbivi_3FTx_008; Cbivi_3FTx_004; Cbivi_3FTx_007	Cbivi_3FTx_113; Cbivi_3FTx_008; Cbivi_3FTx_004; Cbivi_3FTx_007	27	99	TLVAPVGPTGK	1152.651855	577.3332	1152.650269	577.3323975	2
147.002	3	Cbivi_3FTx_113; Cbivi_3FTx_008; Cbivi_3FTx_004; Cbivi_3FTx_007	Cbivi_3FTx_113; Cbivi_3FTx_008; Cbivi_3FTx_004; Cbivi_3FTx_007	27	99	TLVAPVGPTGK	1152.651855	577.3332	1152.650269	577.3323975	2
147.003	3	Cbivi_3FTx_113; Cbivi_3FTx_008; Cbivi_3FTx_004; Cbivi_3FTx_007	Cbivi_3FTx_113; Cbivi_3FTx_008; Cbivi_3FTx_004; Cbivi_3FTx_007	27	99	TLVAPVGPTGK	1152.651855	577.3332	1152.650269	577.3323975	2
148.001	3	Cbivi_3FTx_113; Cbivi_3FTx_008; Cbivi_3FTx_004; Cbivi_3FTx_007	Cbivi_3FTx_113; Cbivi_3FTx_008; Cbivi_3FTx_004; Cbivi_3FTx_007	27	99	TLVAPVGPTGKK	1166.700073	389.9073	1166.702271	389.9080505	3
150.001	3	Cbivi_3FTx_113; Cbivi_3FTx_008; Cbivi_3FTx_004; Cbivi_3FTx_007	Cbivi_3FTx_113; Cbivi_3FTx_008; Cbivi_3FTx_004; Cbivi_3FTx_007	27	99	TLVAPVGPTGKK	1209.699707	605.8571	1209.70813	605.8613281	2
153.001	3	Cbivi_3FTx_113; Cbivi_3FTx_008; Cbivi_3FTx_004; Cbivi_3FTx_007	Cbivi_3FTx_113; Cbivi_3FTx_008; Cbivi_3FTx_004; Cbivi_3FTx_007	27	99	TLVAPVGPTGKK	1223.723511	408.9151	1223.723755	408.9151917	3
153.002	3	Cbivi_3FTx_113; Cbivi_3FTx_008; Cbivi_3FTx_004; Cbivi_3FTx_007	Cbivi_3FTx_113; Cbivi_3FTx_008; Cbivi_3FTx_004; Cbivi_3FTx_007	27	99	TLVAPVGPTGKK	1223.723511	408.9151	1223.723755	408.9151917	3
153.003	3	Cbivi_3FTx_113; Cbivi_3FTx_008; Cbivi_3FTx_004; Cbivi_3FTx_007	Cbivi_3FTx_113; Cbivi_3FTx_008; Cbivi_3FTx_004; Cbivi_3FTx_007	27	99	TLVAPVGPTGKK	1223.723511	408.9151	1223.723755	408.9151917	3
153.004	3	Cbivi_3FTx_113; Cbivi_3FTx_008; Cbivi_3FTx_004; Cbivi_3FTx_007	Cbivi_3FTx_113; Cbivi_3FTx_008; Cbivi_3FTx_004; Cbivi_3FTx_007	27	99	TLVAPVGPTGKK	1223.723511	408.9151	1223.723755	408.9151917	3
156.001	3	Cbivi_3FTx_113; Cbivi_3FTx_008; Cbivi_3FTx_004; Cbivi_3FTx_007	Cbivi_3FTx_113; Cbivi_3FTx_008; Cbivi_3FTx_004; Cbivi_3FTx_007	27	27.5	TLVAPVGPTGKK	1266.727051	634.3708	1266.729614	634.3720703	2
151.001	3	Cbivi_3FTx_113; Cbivi_3FTx_008; Cbivi_3FTx_004; Cbivi_3FTx_007	Cbivi_3FTx_113; Cbivi_3FTx_008; Cbivi_3FTx_004; Cbivi_3FTx_007	27	99	TLVAPVGPTGKK	1280.741699	641.3781	1280.745239	641.3798828	2
151.002	3	Cbivi_3FTx_113; Cbivi_3FTx_008; Cbivi_3FTx_004; Cbivi_3FTx_007	Cbivi_3FTx_113; Cbivi_3FTx_008; Cbivi_3FTx_004; Cbivi_3FTx_007	27	99	TLVAPVGPTGKK	1280.741699	641.3781	1280.745239	641.3798828	2
151.003	3	Cbivi_3FTx_113; Cbivi_3FTx_008; Cbivi_3FTx_004; Cbivi_3FTx_007	Cbivi_3FTx_113; Cbivi_3FTx_008; Cbivi_3FTx_004; Cbivi_3FTx_007	27	99	TLVAPVGPTGKK	1280.741699	641.3781	1280.745239	641.3798828	2
151.004	3	Cbivi_3FTx_113; Cbivi_3FTx_008; Cbivi_3FTx_004; Cbivi_3FTx_007	Cbivi_3FTx_113; Cbivi_3FTx_008; Cbivi_3FTx_004; Cbivi_3FTx_007	27	99	TLVAPVGPTGKK	1280.744995	427.9223	1280.745239	427.9223633	3
151.005	3	Cbivi_3FTx_113; Cbivi_3FTx_008; Cbivi_3FTx_004; Cbivi_3FTx_007	Cbivi_3FTx_113; Cbivi_3FTx_008; Cbivi_3FTx_004; Cbivi_3FTx_007	27	99	TLVAPVGPTGKK	1280.744995	427.9223	1280.745239	427.9223633	3
151.006	3	Cbivi_3FTx_113; Cbivi_3FTx_008; Cbivi_3FTx_004; Cbivi_3FTx_007	Cbivi_3FTx_113; Cbivi_3FTx_008; Cbivi_3FTx_004; Cbivi_3FTx_007	27	99	TLVAPVGPTGKK	1280.741699	641.3781	1280.745239	641.3798828	2
166.001	3	Cbivi_3FTx_113; Cbivi_3FTx_004	Cbivi_3FTx_113; Cbivi_3FTx_004	51	88.2	GMLGVNINCCTK	1374.636719	459.2195	1374.638428	459.2200928	3
163.001	3	Cbivi_3FTx_113; Cbivi_3FTx_004	Cbivi_3FTx_113; Cbivi_3FTx_004	51	99	GMLGVNINCCTK	1422.638428	712.3265	1422.641724	712.328186	2
164.001	3	Cbivi_3FTx_113; Cbivi_3FTx_004	Cbivi_3FTx_113; Cbivi_3FTx_004	51	99	GMLGVNINCCTK	1438.638306	720.3264	1438.636719	720.3256226	2
162.001	3	Cbivi_3FTx_113; Cbivi_3FTx_004	Cbivi_3FTx_113; Cbivi_3FTx_004	51	99	GMLGVNINCCTK	1465.64624	733.8304	1465.647583	733.8310547	2
165.001	3	Cbivi_3FTx_113; Cbivi_3FTx_004	Cbivi_3FTx_113; Cbivi_3FTx_004	51	92.1	GMLGVNINCCTK	1522.670044	762.3423	1522.705444	762.3599854	2
169.001	3	Cbivi_3FTx_113; Cbivi_3FTx_004	Cbivi_3FTx_113; Cbivi_3FTx_004	53	98.7	LGVNINCCTK	1177.558228	589.7864	1177.55835	589.786438	2
173.001	4	Cbivi_3FTx_082; Cbivi_3FTx_068	Cbivi_3FTx_082; Cbivi_3FTx_068	8	69.7	VTSAIVTCEK	1106.558105	554.2863	1106.564209	554.2893677	2
170.001	4	Cbivi_3FTx_082; Cbivi_3FTx_068	Cbivi_3FTx_082; Cbivi_3FTx_068	8	99	VTSAIVTCEK	1149.568237	575.7914	1149.569946	575.7922363	2
172.001	4	Cbivi_3FTx_082; Cbivi_3FTx_068	Cbivi_3FTx_082; Cbivi_3FTx_068	8	96.1	VTSAIVTCEK	1163.582886	582.7987	1163.585571	582.8001099	2
171.001	4	Cbivi_3FTx_082; Cbivi_3FTx_068	Cbivi_3FTx_082; Cbivi_3FTx_068	8	99	VTSAIVTCEK	1206.589233	604.3019	1206.591431	604.3029785	2
171.002	4	Cbivi_3FTx_082; Cbivi_3FTx_068	Cbivi_3FTx_082; Cbivi_3FTx_068	8	99	VTSAIVTCEKG	1206.589233	604.3019	1206.591431	604.3029785	2
184.001	4	Cbivi_3FTx_082; Cbivi_3FTx_068	Cbivi_3FTx_082; Cbivi_3FTx_068	25	53.3	IIGNSVFYTRK	1296.717407	433.2464	1296.718994	433.2469482	3
177.001	4	Cbivi_3FTx_082; Cbivi_3FTx_068	Cbivi_3FTx_082; Cbivi_3FTx_068	25	99	IIGNSVFYTRK	1353.740845	452.2542	1353.740479	452.2541199	3
176.001	4	Cbivi_3FTx_082; Cbivi_3FTx_068	Cbivi_3FTx_082; Cbivi_3FTx_068	25	99	IIGNSVFYTR	1168.623413	585.319	1168.624023	585.3193359	2
176.002	4	Cbivi_3FTx_082; Cbivi_3FTx_068	Cbivi_3FTx_082; Cbivi_3FTx_068	25	99	IIGNSVFYTRK	1168.623413	585.319	1168.624023	585.3193359	2
181.001	4	Cbivi_3FTx_082; Cbivi_3FTx_068	Cbivi_3FTx_082; Cbivi_3FTx_068	25	99	IIGNSVFYTR	1211.628662	606.8216	1211.629883	606.8222046	2
175.001	4	Cbivi_3FTx_082; Cbivi_3FTx_068	Cbivi_3FTx_082; Cbivi_3FTx_068	25	99	IIGNSVFYTR	1225.644043	613.8293	1225.645508	613.8300171	2
175.002	4	Cbivi_3FTx_082; Cbivi_3FTx_068	Cbivi_3FTx_082; Cbivi_3FTx_068	25	99	IIGNSVFYTRK	1225.644043	613.8293	1225.645508	613.8300171	2
180.001	4	Cbivi_3FTx_082; Cbivi_3FTx_068	Cbivi_3FTx_082; Cbivi_3FTx_068	25	99	IIGNSVFYTR	1225.644897	613.8297	1225.645508	613.8300171	2
180.002	4	Cbivi_3FTx_082; Cbivi_3FTx_068	Cbivi_3FTx_082; Cbivi_3FTx_068	25	99	IIGNSVFYTR	1225.644897	613.8297	1225.645508	613.8300171	2
183.001	4	Cbivi_3FTx_082; Cbivi_3FTx_068	Cbivi_3FTx_082; Cbivi_3FTx_068	25	88.9	IIGNSVFYTR	1226.635498	614.325	1226.629517	614.3220215	2
185.001	4	Cbivi_3FTx_082; Cbivi_3FTx_068	Cbivi_3FTx_082; Cbivi_3FTx_068	25	18.4	IIGNSVFYTR	1268.65271	635.3336	1268.651367	635.3329468	2
185.002	4	Cbivi_3FTx_082; Cbivi_3FTx_068	Cbivi_3FTx_082; Cbivi_3FTx_068	25	18.4	IIGNSVFYTR	1268.65271	635.3336	1268.651367	635.3329468	2
178.001	4	Cbivi_3FTx_082; Cbivi_3FTx_068	Cbivi_3FTx_082; Cbivi_3FTx_068	25	99	IIGNSVFYTR	1282.665894	642.3402	1282.666992	642.3407593	2
178.002	4	Cbivi_3FTx_082; Cbivi_3FTx_068	Cbivi_3FTx_082; Cbivi_3FTx_068	25	99	IIGNSVFYTR	1282.665894	642.3402	1282.666992	642.3407593	2
182.001	4	Cbivi_3FTx_082; Cbivi_3FTx_068	Cbivi_3FTx_082; Cbivi_3FTx_068	25	99	IIGNSVFYTRK	1339.725098	670.8698	1339.724854	670.8696899	2
179.001	4	Cbivi_3FTx_082; Cbivi_3FTx_068	Cbivi_3FTx_082; Cbivi_3FTx_068	25	99	IIGNSVFYTRK	1410.761475	471.2611	1410.761963	471.261261	3
179.002	4	Cbivi_3FTx_082; Cbivi_3FTx_068	Cbivi_3FTx_082; Cbivi_3FTx_068	25	99	IIGNSVFYTRK	1410.761475	471.2611	1410.761963	471.261261	3
190.001	4	Cbivi_3FTx_082	Cbivi_3FTx_082	45	99	YVDCCSTDLCNA	1476.532227	739.2734	1476.531982	739.2732544	2
192.001	4	Cbivi_3FTx_082	Cbivi_3FTx_082	45	99	YVDCCSTDLCNA	1519.539307	760.7769	1519.53772	760.7761841	2
191.001	4	Cbivi_3FTx_082	Cbivi_3FTx_082	45	99	YVDCCSTDLCNA	1533.553833	767.7842	1533.553467	767.7839966	2
195.001	5	Cbivi_3FTx_112; Cbivi_3FTx_111; Cbivi_3FTx_110	Cbivi_3FTx_112; Cbivi_3FTx_111; Cbivi_3FTx_110	1	99	IQCYEGVDVK	1209.567505	605.791	1209.569946	605.7922363	2
197.001	5	Cbivi_3FTx_112; Cbivi_3FTx_111; Cbivi_3FTx_110	Cbivi_3FTx_112; Cbivi_3FTx_111; Cbivi_3FTx_110	1	99	IQCYEGVDVK	1252.574219	627.2944	1252.575806	627.295166	2
194.001	5	Cbivi_3FTx_112; Cbivi_3FTx_111; Cbivi_3FTx_110	Cbivi_3FTx_112; Cbivi_3FTx_111; Cbivi_3FTx_110	1	99	IQCYEGVDVK	1266.589722	634.3021	1266.591431	634.3029785	2
194.002	5	Cbivi_3FTx_112; Cbivi_3FTx_111; Cbivi_3FTx_110	Cbivi_3FTx_112; Cbivi_3FTx_111; Cbivi_3FTx_110	1	99	IQCYEGVDVK	1266.589722	634.3021	1266.591431	634.3029785	2
194.003	5	Cbivi_3FTx_112; Cbivi_3FTx_111; Cbivi_3FTx_110	Cbivi_3FTx_112; Cbivi_3FTx_111; Cbivi_3FTx_110	1	99	IQCYEGVDVK	1266.589722	634.3021	1266.591431	634.3029785	2
194.004	5	Cbivi_3FTx_112; Cbivi_3FTx_111; Cbivi_3FTx_110	Cbivi_3FTx_112; Cbivi_3FTx_111; Cbivi_3FTx_110	1	99	IQCYEGVDVK	1266.589722	634.3021	1266.591431	634.3029785	2
203.001	5	Cbivi_3FTx_112; Cbivi_3FTx_111; Cbivi_3FTx_110	Cbivi_3FTx_112; Cbivi_3FTx_111; Cbivi_3FTx_110	1	97.8	IQCYEGVDVK	1267.597534	634.806	1267.575439	634.7949829	2
198.001	5	Cbivi_3FTx_112; Cbivi_3FTx_111; Cbivi_3FTx_110	Cbivi_3FTx_112; Cbivi_3FTx_111; Cbivi_3FTx_110	1	99	IQCYEGVDVK	1309.596069	655.8053	1309.59729	655.8059082	2
198.002	5	Cbivi_3FTx_112; Cbivi_3FTx_111; Cbivi_3FTx_110	Cbivi_3FTx_112; Cbivi_3FTx_111; Cbivi_3FTx_110	1	99	IQCYEGVDVK	1309.596069	655.8053	1309.59729	655.8059082	2
198.003	5	Cbivi_3FTx_112; Cbivi_3FTx_111; Cbivi_3FTx_110	Cbivi_3FTx_112; Cbivi_3FTx_111; Cbivi_3FTx_110	1	99	IQCYEGVDVK	1309.596069	655.8053	1309.59729	655.8059082	2
199.001	5	Cbivi_3FTx_112; Cbivi_3FTx_111; Cbivi_3FTx_110	Cbivi_3FTx_112; Cbivi_3FTx_111; Cbivi_3FTx_110	1	99	IQCYEGVDVK	1309.598022	655.8063	1309.59729	655.8059082	2
196.001	5	Cbivi_3FTx_112; Cbivi_3FTx_111; Cbivi_3FTx_110	Cbivi_3FTx_112; Cbivi_3FTx_111; Cbivi_3FTx_110	1	99	IQCYEGVDVK	1323.612915	662.8137	1323.612915	662.8137207	2
196.002	5	Cbivi_3FTx_112; Cbivi_3FTx_111; Cbivi_3FTx_110	Cbivi_3FTx_112; Cbivi_3FTx_111; Cbivi_3FTx_110	1	99	IQCYEGVDVK	1323.612915	662.8137	1323.612915	662.8137207	2
196.003	5	Cbivi_3FTx_112; Cbivi_3FTx_111; Cbivi_3FTx_110	Cbivi_3FTx_112; Cbivi_3FTx_111; Cbivi_3FTx_110	1	99	IQCYEGVDVK	1323.613281	662.8139	1323.612915	662.8137207	2
196.004	5	Cbivi_3FTx_112; Cbivi_3FTx_111; Cbivi_3FTx_110	Cbivi_3FTx_112; Cbivi_3FTx_111; Cbivi_3FTx_110	1	99	IQCYEGVDVK	1323.613281	662.8139	1323.612915	662.8137207	2
201.001	5	Cbivi_3FTx_112; Cbivi_3FTx_111; Cbivi_3FTx_110	Cbivi_3FTx_112; Cbivi_3FTx_111; Cbivi_3FTx_110	1	98.9	IQCYEGVDVK	1366.617432	684.316	1366.618774	684.3166504	2
202.001	5	Cbivi_3FTx_112; Cbivi_3FTx_111; Cbivi_3FTx_110	Cbivi_3FTx_112; Cbivi_3FTx_111; Cbivi_3FTx_110	1	98	IQCYEGVDVK	1380.634521	691.3245	1380.634399	691.3244629	2
200.001	5	Cbivi_3FTx_112; Cbivi_3FTx_111; Cbivi_3FTx_110	Cbivi_3FTx_112; Cbivi_3FTx_111; Cbivi_3FTx_110	1	99	IQCYEGVDVK	1392.487671	697.2511	1392.488037	697.2513428	2
207.001	5	Cbivi_3FTx_112; Cbivi_3FTx_111; Cbivi_3FTx_110	Cbivi_3FTx_112; Cbivi_3FTx_111; Cbivi_3FTx_110	11	99	TAVTCSDPNQLCFQLTSPNSPQTLR	2834.333008	945.7849	2834.332764	945.7848511	3
215.001	5	Cbivi_3FTx_112; Cbivi_3FTx_111; Cbivi_3FTx_110	Cbivi_3FTx_112; Cbivi_3FTx_111; Cbivi_3FTx_110	11	99	TAVTCSDPNQLCFQLTSPNSPQTLR	2835.329346	946.117	2835.31665	946.112854	3
215.003	5	Cbivi_3FTx_112; Cbivi_3FTx_111; Cbivi_3FTx_110	Cbivi_3FTx_112; Cbivi_3FTx_111; Cbivi_3FTx_110	11	99	TAVTCSDPNQLCFQLTSPNSPQTLR	2835.329346	946.117	2835.31665	946.112854	3
216.001	5	Cbivi_3FTx_112; Cbivi_3FTx_111; Cbivi_3FTx_110	Cbivi_3FTx_112; Cbivi_3FTx_111; Cbivi_3FTx_110	11	98.9	TAVTCSDPNQLCFQLTSPNSPQTLR	2835.332031	946.1179	2835.31665	946.112854	3
212.001	5	Cbivi_3FTx_112; Cbivi_3FTx_111; Cbivi_3FTx_110	Cbivi_3FTx_112; Cbivi_3FTx_111; Cbivi_3FTx_110	11	99	TAVTCSDPNQLCFQLTSPNSPQTLR	2862.328857	955.1169	2862.327637	955.1165161	3
214.001	5	Cbivi_3FTx_112; Cbivi_3FTx_111; Cbivi_3FTx_110	Cbivi_3FTx_112; Cbivi_3FTx_111; Cbivi_3FTx_110	11	99	TAVTCSDPNQLCFQLTSPNSPQTLR	2877.3396	960.1204	2877.338623	960.1201172	3
208.001	5	Cbivi_3FTx_112; Cbivi_3FTx_111; Cbivi_3FTx_110	Cbivi_3FTx_112; Cbivi_3FTx_111; Cbivi_3FTx_110	11	99	TAVTCSDPNQLCFQLTSPNSPQTLR	2891.35376	964.7919	2891.354248	964.7919922	3
208.002	5	Cbivi_3FTx_112; Cbivi_3FTx_111; Cbivi_3FTx_110	Cbivi_3FTx_112; Cbivi_3FTx_111; Cbivi_3FTx_110	11	99	TAVTCSDPNQLCFQLTSPNSPQTLR	2891.35376	964.7919	2891.354248	964.7919922	3
208.003	5	Cbivi_3FTx_112; Cbivi_3FTx_111; Cbivi_3FTx_110	Cbivi_3FTx_112; Cbivi_3FTx_111; Cbivi_3FTx_110	11	99	TAVTCSDPNQLCFQLTSPNSPQTLR	2891.355713	723.8462	2891.354248	723.8458252	4
208.004	5	Cbivi_3FTx_112; Cbivi_3FTx_111; Cbivi_3FTx_110	Cbivi_3FTx_112; Cbivi_3FTx_111; Cbivi_3FTx_110	11	99	TAVTCSDPNQLCFQLTSPNSPQTLR	2891.35376	964.7919	2891.354248	964.7919922	3
210.001	5	Cbivi_3FTx_112; Cbivi_3FTx_111; Cbivi_3FTx_110	Cbivi_3FTx_112; Cbivi_3FTx_111; Cbivi_3FTx_110	11	99	TAVTCSDPNQLCFQLTSPNSPQTLR	2892.343018	965.1216	2892.338135	965.1199951	3
210.002	5	Cbivi_3FTx_112; Cbivi_3FTx_111; Cbivi_3FTx_110	Cbivi_3FTx_112; Cbivi_3FTx_111; Cbivi_3FTx_110	11	99	TAVTCSDPNQLCFQLTSPNSPQTLR	2892.343018	965.1216	2892.338135	965.1199951	3
210.003	5	Cbivi_3FTx_112; Cbivi_3FTx_111; Cbivi_3FTx_110	Cbivi_3FTx_112; Cbivi_3FTx_111; Cbivi_3FTx_110	11	99	TAVTCSDPNQLCFQLTSPNSPQTLR	2892.343018	965.1216	2892.338135	965.1199951	3
210.004	5	Cbivi_3FTx_112; Cbivi_3FTx_111; Cbivi_3FTx_110	Cbivi_3FTx_112; Cbivi_3FTx_111; Cbivi_3FTx_110	11	99	TAVTCSDPNQLCFQLTSPNSPQTLR	2892.343018	965.1216	2892.338135	965.1199951	3
210.005	5	Cbivi_3FTx_112; Cbivi_3FTx_111; Cbivi_3FTx_110	Cbivi_3FTx_112; Cbivi_3FTx_111; Cbivi_3FTx_110	11	99	TAVTCSDPNQLCFQLTSPNSPQTLR	2892.343018	965.1216	2892.338135	965.1199951	3
210.006	5	Cbivi_3FTx_112; Cbivi_3FTx_111; Cbivi_3FTx_110	Cbivi_3FTx_112; Cbivi_3FTx_111; Cbivi_3FTx_110	11	99	TAVTCSDPNQLCFQLTSPNSPQTLR	2892.343018	965.1216	2892.338135	965.1199951	3
210.007	5	Cbivi_3FTx_112; Cbivi_3FTx_111; Cbivi_3FTx_110	Cbivi_3FTx_112; Cbivi_3FTx_111; Cbivi_3FTx_110	11	99	TAVTCSDPNQLCFQLTSPNSPQTLR	2892.343018	965.1216	2892.338135	965.1199951	3
210.008	5	Cbivi_3FTx_112; Cbivi_3FTx_111; Cbivi_3FTx_110	Cbivi_3FTx_112; Cbivi_3FTx_111; Cbivi_3FTx_110	11	99	TAVTCSDPNQLCFQLTSPNSPQTLR	2892.343018	965.1216	2892.338135	965.1199951	3
210.009	5	Cbivi_3FTx_112; Cbivi_3FTx_111; Cbivi_3FTx_110	Cbivi_3FTx_112; Cbivi_3FTx_111; Cbivi_3FTx_110	11	99	TAVTCSDPNQLCFQLTSPNSPQTLR	2892.343018	965.1216	2892.338135	965.1199951	3
211.001	5	Cbivi_3FTx_112; Cbivi_3FTx_111; Cbivi_3FTx_110	Cbivi_3FTx_112; Cbivi_3FTx_111; Cbivi_3FTx_110	11	99	TAVTCSDPNQLCFQLTSPNSPQTLR	2919.352783	974.1249	2919.349121	974.1236572	3
211.002	5	Cbivi_3FTx_112; Cbivi_3FTx_111; Cbivi_3FTx_110	Cbivi_3FTx_112; Cbivi_3FTx_111; Cbivi_3FTx_110	11	99	TAVTCSDPNQLCFQLTSPNSPQTLR	2919.352783	974.1249	2919.349121	974.1236572	3
211.003	5	Cbivi_3FTx_112; Cbivi_3FTx_111; Cbivi_3FTx_110	Cbivi_3FTx_112; Cbivi_3FTx_111; Cbivi_3FTx_110	11	99	TAVTCSDPNQLCFQLTSPNSPQTLR	2919.352783	974.1249	2919.349121	974.1236572	3
209.001	5	Cbivi_3FTx_112; Cbivi_3FTx_111; Cbivi_3FTx_110	Cbivi_3FTx_112; Cbivi_3FTx_111; Cbivi_3FTx_110	11	99	TAVTCSDPNQLCFQLTSPNSPQTLR	2948.373047	983.7983	2948.375732	983.7991333	3
209.002	5	Cbivi_3FTx_112; Cbivi_3FTx_111; Cbivi_3FTx_110	Cbivi_3FTx_112; Cbivi_3FTx_111; Cbivi_3FTx_110	11	99	TAVTCSDPNQLCFQLTSPNSPQTLRG	2948.373047	983.7983	2948.375732	983.7991333	3
209.003	5	Cbivi_3FTx_112; Cbivi_3FTx_111; Cbivi_3FTx_110	Cbivi_3FTx_112; Cbivi_3FTx_111; Cbivi_3FTx_110	11	99	TAVTCSDPNQLCFQLTSPNSPQTLR	2948.373047	983.7983	2948.375732	983.7991333	3
209.004	5	Cbivi_3FTx_112; Cbivi_3FTx_111; Cbivi_3FTx_110	Cbivi_3FTx_112; Cbivi_3FTx_111; Cbivi_3FTx_110	11	99	TAVTCSDPNQLCFQLTSPNSPQTLRG	2948.373047	983.7983	2948.375732	983.7991333	3
209.005	5	Cbivi_3FTx_112; Cbivi_3FTx_111; Cbivi_3FTx_110	Cbivi_3FTx_112; Cbivi_3FTx_111; Cbivi_3FTx_110	11	99	TAVTCSDPNQLCFQLTSPNSPQTLRG	2948.373047	983.7983	2948.375732	983.7991333	3
209.006	5	Cbivi_3FTx_112; Cbivi_3FTx_111; Cbivi_3FTx_110	Cbivi_3FTx_112; Cbivi_3FTx_111; Cbivi_3FTx_110	11	99	TAVTCSDPNQLCFQLTSPNSPQTLR	2948.378174	738.1018	2948.375732	738.1011963	4
209.007	5	Cbivi_3FTx_112; Cbivi_3FTx_111; Cbivi_3FTx_110	Cbivi_3FTx_112; Cbivi_3FTx_111; Cbivi_3FTx_110	11	99	TAVTCSDPNQLCFQLTSPNSPQTLR	2948.378174	738.1018	2948.375732	738.1011963	4
209.008	5	Cbivi_3FTx_112; Cbivi_3FTx_111; Cbivi_3FTx_110	Cbivi_3FTx_112; Cbivi_3FTx_111; Cbivi_3FTx_110	11	99	TAVTCSDPNQLCFQLTSPNSPQTLR	2948.376709	983.7995	2948.375732	983.7991333	3
209.009	5	Cbivi_3FTx_112; Cbivi_3FTx_111; Cbivi_3FTx_110	Cbivi_3FTx_112; Cbivi_3FTx_111; Cbivi_3FTx_110	11	99	TAVTCSDPNQLCFQLTSPNSPQTLR	2948.373047	983.7983	2948.375732	983.7991333	3
209.01	5	Cbivi_3FTx_112; Cbivi_3FTx_111; Cbivi_3FTx_110	Cbivi_3FTx_112; Cbivi_3FTx_111; Cbivi_3FTx_110	11	99	TAVTCSDPNQLCFQLTSPNSPQTLR	2948.373047	983.7983	2948.375732	983.7991333	3
209.011	5	Cbivi_3FTx_112; Cbivi_3FTx_111; Cbivi_3FTx_110	Cbivi_3FTx_112; Cbivi_3FTx_111; Cbivi_3FTx_110	11	99	TAVTCSDPNQLCFQLTSPNSPQTLR	2948.373047	983.7983	2948.375732	983.7991333	3
213.001	5	Cbivi_3FTx_112; Cbivi_3FTx_111; Cbivi_3FTx_110	Cbivi_3FTx_112; Cbivi_3FTx_111; Cbivi_3FTx_110	11	99	TAVTCSDPNQLCFQLTSPNSPQTLR	3005.393311	1002.805	3005.397217	1002.806335	3
218.001	5	Cbivi_3FTx_112; Cbivi_3FTx_111; Cbivi_3FTx_110	Cbivi_3FTx_112; Cbivi_3FTx_111; Cbivi_3FTx_110	18	99	PNQLCFQLTSPNSPQTLR	2100.04834	701.0234	2100.042236	701.0213623	3
219.001	5	Cbivi_3FTx_112; Cbivi_3FTx_111; Cbivi_3FTx_110	Cbivi_3FTx_112; Cbivi_3FTx_111; Cbivi_3FTx_110	36	99	GCGHFCLSR	1135.464722	568.7396	1135.465088	568.7398682	2
220.001	5	Cbivi_3FTx_112; Cbivi_3FTx_111; Cbivi_3FTx_110	Cbivi_3FTx_112; Cbivi_3FTx_111; Cbivi_3FTx_110	36	90.3	GCGHFCLSR	1192.485229	597.2499	1192.486572	597.2505493	2
221.001	5	Cbivi_3FTx_112; Cbivi_3FTx_111; Cbivi_3FTx_110	Cbivi_3FTx_112; Cbivi_3FTx_111; Cbivi_3FTx_110	36	32.8	GCGHFCLSR	1206.501831	604.2582	1206.502197	604.2584229	2
225.001	5	Cbivi_3FTx_112; Cbivi_3FTx_111; Cbivi_3FTx_110	Cbivi_3FTx_112; Cbivi_3FTx_111; Cbivi_3FTx_110	45	95.2	ATCCSTDLCNA	1271.459106	636.7368	1271.458008	636.7363281	2
226.001	5	Cbivi_3FTx_112; Cbivi_3FTx_111; Cbivi_3FTx_110	Cbivi_3FTx_112; Cbivi_3FTx_111; Cbivi_3FTx_110	45	93.8	ATCCSTDLCNA	1314.463623	658.2391	1314.463867	658.2391968	2
224.001	5	Cbivi_3FTx_112; Cbivi_3FTx_111; Cbivi_3FTx_110	Cbivi_3FTx_112; Cbivi_3FTx_111; Cbivi_3FTx_110	45	99	ATCCSTDLCNA	1328.494507	665.2545	1328.479492	665.2470093	2
224.002	5				99	ACGAFVCNCDR	1328.495483	665.255	1328.505981	665.2602539	2
224.003	5	Cbivi_3FTx_112; Cbivi_3FTx_111; Cbivi_3FTx_110	Cbivi_3FTx_112; Cbivi_3FTx_111; Cbivi_3FTx_110	45	99	ATCCSTDLCNA	1328.494507	665.2545	1328.479492	665.2470093	2
223.001	5	Cbivi_3FTx_112; Cbivi_3FTx_111; Cbivi_3FTx_110	Cbivi_3FTx_112; Cbivi_3FTx_111; Cbivi_3FTx_110	45	99	ATCCSTDLCNA	1385.502319	693.7584	1385.500977	693.7577515	2
229.001	6	Cbivi_PLA2_IB_12; Cbivi_PLA2_IB_21; Cbivi_PLA2_IB_07; Cbivi_PLA2_IB_13; Cbivi_PLA2_IB_18; Cbivi_PLA2_IB_20; Cbivi_PLA2_IB_19; Cbivi_PLA2_IB_04; Cbivi_PLA2_IB_01; Cbivi_PLA2_IB_10	Cbivi_PLA2_IB_12; Cbivi_PLA2_IB_21; Cbivi_PLA2_IB_07; Cbivi_PLA2_IB_13; Cbivi_PLA2_IB_18; Cbivi_PLA2_IB_20; Cbivi_PLA2_IB_19; Cbivi_PLA2_IB_04; Cbivi_PLA2_IB_01; Cbivi_PLA2_IB_10	21	99	SFVDYGCYCGK	1354.53125	678.2729	1354.532227	678.2733765	2
228.001	6	Cbivi_PLA2_IB_12; Cbivi_PLA2_IB_21; Cbivi_PLA2_IB_07; Cbivi_PLA2_IB_13; Cbivi_PLA2_IB_18; Cbivi_PLA2_IB_20; Cbivi_PLA2_IB_19; Cbivi_PLA2_IB_04; Cbivi_PLA2_IB_01; Cbivi_PLA2_IB_10	Cbivi_PLA2_IB_12; Cbivi_PLA2_IB_21; Cbivi_PLA2_IB_07; Cbivi_PLA2_IB_13; Cbivi_PLA2_IB_18; Cbivi_PLA2_IB_20; Cbivi_PLA2_IB_19; Cbivi_PLA2_IB_04; Cbivi_PLA2_IB_01; Cbivi_PLA2_IB_10	21	99	SFVDYGCYCGK	1411.553833	706.7842	1411.553711	706.7841187	2
230.001	6	Cbivi_PLA2_IB_12; Cbivi_PLA2_IB_21; Cbivi_PLA2_IB_07; Cbivi_PLA2_IB_13; Cbivi_PLA2_IB_18; Cbivi_PLA2_IB_20; Cbivi_PLA2_IB_19; Cbivi_PLA2_IB_04; Cbivi_PLA2_IB_01; Cbivi_PLA2_IB_10	Cbivi_PLA2_IB_12; Cbivi_PLA2_IB_21; Cbivi_PLA2_IB_07; Cbivi_PLA2_IB_13; Cbivi_PLA2_IB_18; Cbivi_PLA2_IB_20; Cbivi_PLA2_IB_19; Cbivi_PLA2_IB_04; Cbivi_PLA2_IB_01; Cbivi_PLA2_IB_10	21	99	SFVDYGCYCGKG	1468.572021	735.2933	1468.575195	735.2948608	2
230.002	6	Cbivi_PLA2_IB_12; Cbivi_PLA2_IB_21; Cbivi_PLA2_IB_07; Cbivi_PLA2_IB_13; Cbivi_PLA2_IB_18; Cbivi_PLA2_IB_20; Cbivi_PLA2_IB_19; Cbivi_PLA2_IB_04; Cbivi_PLA2_IB_01; Cbivi_PLA2_IB_10	Cbivi_PLA2_IB_12; Cbivi_PLA2_IB_21; Cbivi_PLA2_IB_07; Cbivi_PLA2_IB_13; Cbivi_PLA2_IB_18; Cbivi_PLA2_IB_20; Cbivi_PLA2_IB_19; Cbivi_PLA2_IB_04; Cbivi_PLA2_IB_01; Cbivi_PLA2_IB_10	21	99	SFVDYGCYCGK	1468.572021	735.2933	1468.575195	735.2948608	2
232.001	6	Cbivi_PLA2_IB_12; Cbivi_PLA2_IB_21; Cbivi_PLA2_IB_07; Cbivi_PLA2_IB_13; Cbivi_PLA2_IB_18; Cbivi_PLA2_IB_20; Cbivi_PLA2_IB_19; Cbivi_PLA2_IB_04; Cbivi_PLA2_IB_01; Cbivi_PLA2_IB_10	Cbivi_PLA2_IB_12; Cbivi_PLA2_IB_21; Cbivi_PLA2_IB_07; Cbivi_PLA2_IB_13; Cbivi_PLA2_IB_18; Cbivi_PLA2_IB_20; Cbivi_PLA2_IB_19; Cbivi_PLA2_IB_04; Cbivi_PLA2_IB_01; Cbivi_PLA2_IB_10	32	99	GGSGTPVDELDR	1258.580444	630.2975	1258.578979	630.2967529	2
232.002	6				99	GGSGTPVDQLDR	1258.580444	630.2975	1258.578979	630.2967529	2
231.001	6	Cbivi_PLA2_IB_12; Cbivi_PLA2_IB_21; Cbivi_PLA2_IB_07; Cbivi_PLA2_IB_13; Cbivi_PLA2_IB_18; Cbivi_PLA2_IB_20; Cbivi_PLA2_IB_19; Cbivi_PLA2_IB_04; Cbivi_PLA2_IB_01; Cbivi_PLA2_IB_10	Cbivi_PLA2_IB_12; Cbivi_PLA2_IB_21; Cbivi_PLA2_IB_07; Cbivi_PLA2_IB_13; Cbivi_PLA2_IB_18; Cbivi_PLA2_IB_20; Cbivi_PLA2_IB_19; Cbivi_PLA2_IB_04; Cbivi_PLA2_IB_01; Cbivi_PLA2_IB_10	32	99	GGSGTPVDELDR	1315.60083	658.8077	1315.600464	658.8074951	2
231.002	6				99	GGSGTPVDQLDR	1315.60083	658.8077	1315.600464	658.8074951	2
233.001	6	Cbivi_PLA2_IB_12; Cbivi_PLA2_IB_21; Cbivi_PLA2_IB_18; Cbivi_PLA2_IB_20; Cbivi_PLA2_IB_19; Cbivi_PLA2_IB_04; Cbivi_PLA2_IB_01; Cbivi_PLA2_IB_10	Cbivi_PLA2_IB_12; Cbivi_PLA2_IB_21; Cbivi_PLA2_IB_18; Cbivi_PLA2_IB_20; Cbivi_PLA2_IB_19; Cbivi_PLA2_IB_04; Cbivi_PLA2_IB_01; Cbivi_PLA2_IB_10	73	95.6	YSYTCSEGTLTCTDKKDK	2212.9646	554.2484	2212.96167	554.2476807	4
234.001	6	Cbivi_PLA2_IB_12; Cbivi_PLA2_IB_21; Cbivi_PLA2_IB_18; Cbivi_PLA2_IB_20; Cbivi_PLA2_IB_19; Cbivi_PLA2_IB_04; Cbivi_PLA2_IB_01; Cbivi_PLA2_IB_10	Cbivi_PLA2_IB_12; Cbivi_PLA2_IB_21; Cbivi_PLA2_IB_18; Cbivi_PLA2_IB_20; Cbivi_PLA2_IB_19; Cbivi_PLA2_IB_04; Cbivi_PLA2_IB_01; Cbivi_PLA2_IB_10	73	17.4	YSYTCSEGTLTCTDKKDK	2269.988037	568.5043	2269.983154	568.5030518	4
234.002	6	Cbivi_PLA2_IB_12; Cbivi_PLA2_IB_21; Cbivi_PLA2_IB_18; Cbivi_PLA2_IB_20; Cbivi_PLA2_IB_19; Cbivi_PLA2_IB_04; Cbivi_PLA2_IB_01; Cbivi_PLA2_IB_10	Cbivi_PLA2_IB_12; Cbivi_PLA2_IB_21; Cbivi_PLA2_IB_18; Cbivi_PLA2_IB_20; Cbivi_PLA2_IB_19; Cbivi_PLA2_IB_04; Cbivi_PLA2_IB_01; Cbivi_PLA2_IB_10	73	17.4	YSYTCSEGTLTCTDKKDK	2269.988037	568.5043	2269.983154	568.5030518	4
242.001	6	Cbivi_PLA2_IB_12; Cbivi_PLA2_IB_21; Cbivi_PLA2_IB_07; Cbivi_PLA2_IB_13	Cbivi_PLA2_IB_12; Cbivi_PLA2_IB_21; Cbivi_PLA2_IB_07; Cbivi_PLA2_IB_13	109	99	APYNKENVNIDTK	1547.752319	774.8834	1547.757935	774.8862915	2
241.001	6	Cbivi_PLA2_IB_12; Cbivi_PLA2_IB_21; Cbivi_PLA2_IB_07; Cbivi_PLA2_IB_13	Cbivi_PLA2_IB_12; Cbivi_PLA2_IB_21; Cbivi_PLA2_IB_07; Cbivi_PLA2_IB_13	109	99	APYNKENVNIDTK	1561.773071	521.5983	1561.773682	521.5985107	3
243.001	6	Cbivi_PLA2_IB_12; Cbivi_PLA2_IB_21; Cbivi_PLA2_IB_07; Cbivi_PLA2_IB_13	Cbivi_PLA2_IB_12; Cbivi_PLA2_IB_21; Cbivi_PLA2_IB_07; Cbivi_PLA2_IB_13	109	34	APYNKENVNIDTK	1618.791992	540.6046	1618.795044	540.6056519	3
243.002	6	Cbivi_PLA2_IB_12; Cbivi_PLA2_IB_21; Cbivi_PLA2_IB_07; Cbivi_PLA2_IB_13	Cbivi_PLA2_IB_12; Cbivi_PLA2_IB_21; Cbivi_PLA2_IB_07; Cbivi_PLA2_IB_13	109	34	APYNKENVNIDTK	1618.791992	540.6046	1618.795044	540.6056519	3
243.003	6	Cbivi_PLA2_IB_12; Cbivi_PLA2_IB_21; Cbivi_PLA2_IB_07; Cbivi_PLA2_IB_13	Cbivi_PLA2_IB_12; Cbivi_PLA2_IB_21; Cbivi_PLA2_IB_07; Cbivi_PLA2_IB_13	109	34	APYNKENVNIDTK	1618.791992	540.6046	1618.795044	540.6056519	3
249.001	7	Cbivi_3FTx_095; Cbivi_3FTx_120; Cbivi_3FTx_103; Cbivi_3FTx_092; Cbivi_3FTx_090	Cbivi_3FTx_095; Cbivi_3FTx_120; Cbivi_3FTx_103; Cbivi_3FTx_092; Cbivi_3FTx_090	1	99	LKCYNTPFPLIYK	1655.874878	552.9656	1655.874512	552.9654541	3
249.002	7	Cbivi_3FTx_067; Cbivi_3FTx_047; Cbivi_3FTx_043; Cbivi_3FTx_089	Cbivi_3FTx_067; Cbivi_3FTx_047; Cbivi_3FTx_043; Cbivi_3FTx_089		99	IKCYNTPLPFIYK	1655.874878	552.9656	1655.874512	552.9654541	3
252.001	7	Cbivi_3FTx_095; Cbivi_3FTx_120; Cbivi_3FTx_103; Cbivi_3FTx_092; Cbivi_3FTx_090	Cbivi_3FTx_095; Cbivi_3FTx_120; Cbivi_3FTx_103; Cbivi_3FTx_092; Cbivi_3FTx_090	1	99	LKCYNTPFPLIYK	1698.878662	567.3002	1698.880371	567.3007202	3
252.002	7	Cbivi_3FTx_067; Cbivi_3FTx_047; Cbivi_3FTx_043; Cbivi_3FTx_089	Cbivi_3FTx_067; Cbivi_3FTx_047; Cbivi_3FTx_043; Cbivi_3FTx_089		99	IKCYNTPLPFIYK	1698.879028	850.4468	1698.880371	850.4474487	2
252.003	7	Cbivi_3FTx_095; Cbivi_3FTx_120; Cbivi_3FTx_103; Cbivi_3FTx_092; Cbivi_3FTx_090	Cbivi_3FTx_095; Cbivi_3FTx_120; Cbivi_3FTx_103; Cbivi_3FTx_092; Cbivi_3FTx_090	1	99	LKCYNTPFPLIYK	1698.87793	850.4462	1698.880371	850.4474487	2
252.004	7	Cbivi_3FTx_067; Cbivi_3FTx_047; Cbivi_3FTx_043; Cbivi_3FTx_089	Cbivi_3FTx_067; Cbivi_3FTx_047; Cbivi_3FTx_043; Cbivi_3FTx_089		99	IKCYNTPLPFIYK	1698.879028	850.4468	1698.880371	850.4474487	2
252.005	7	Cbivi_3FTx_095; Cbivi_3FTx_120; Cbivi_3FTx_103; Cbivi_3FTx_092; Cbivi_3FTx_090	Cbivi_3FTx_095; Cbivi_3FTx_120; Cbivi_3FTx_103; Cbivi_3FTx_092; Cbivi_3FTx_090	2	99	KCYNTPFPLIYK	1698.87793	850.4462	1698.891602	850.453064	2
252.006	7	Cbivi_3FTx_067; Cbivi_3FTx_047; Cbivi_3FTx_043; Cbivi_3FTx_089	Cbivi_3FTx_067; Cbivi_3FTx_047; Cbivi_3FTx_043; Cbivi_3FTx_089		99	KCYNTPLPFIYK	1698.879028	850.4468	1698.891602	850.453064	2
247.001	7	Cbivi_3FTx_095; Cbivi_3FTx_120; Cbivi_3FTx_103; Cbivi_3FTx_092; Cbivi_3FTx_090	Cbivi_3FTx_095; Cbivi_3FTx_120; Cbivi_3FTx_103; Cbivi_3FTx_092; Cbivi_3FTx_090	1	99	LKCYNTPFPLIYK	1712.897217	571.973	1712.895996	571.9725952	3
247.002	7	Cbivi_3FTx_067; Cbivi_3FTx_047; Cbivi_3FTx_043; Cbivi_3FTx_089	Cbivi_3FTx_067; Cbivi_3FTx_047; Cbivi_3FTx_043; Cbivi_3FTx_089		99	IKCYNTPLPFIYK	1712.897217	571.973	1712.895996	571.9725952	3
247.003	7	Cbivi_3FTx_067; Cbivi_3FTx_047; Cbivi_3FTx_043; Cbivi_3FTx_089	Cbivi_3FTx_067; Cbivi_3FTx_047; Cbivi_3FTx_043; Cbivi_3FTx_089		99	IKCYNTPLPFIYK	1712.897217	571.973	1712.895996	571.9725952	3
247.004	7	Cbivi_3FTx_095; Cbivi_3FTx_120; Cbivi_3FTx_103; Cbivi_3FTx_092; Cbivi_3FTx_090	Cbivi_3FTx_095; Cbivi_3FTx_120; Cbivi_3FTx_103; Cbivi_3FTx_092; Cbivi_3FTx_090	1	99	LKCYNTPFPLIYK	1712.897217	571.973	1712.895996	571.9725952	3
247.005	7	Cbivi_3FTx_095; Cbivi_3FTx_120; Cbivi_3FTx_103; Cbivi_3FTx_092; Cbivi_3FTx_090	Cbivi_3FTx_095; Cbivi_3FTx_120; Cbivi_3FTx_103; Cbivi_3FTx_092; Cbivi_3FTx_090	1	99	LKCYNTPFPLIYK	1712.897217	571.973	1712.895996	571.9725952	3
247.006	7	Cbivi_3FTx_067; Cbivi_3FTx_047; Cbivi_3FTx_043; Cbivi_3FTx_089	Cbivi_3FTx_067; Cbivi_3FTx_047; Cbivi_3FTx_043; Cbivi_3FTx_089		99	IKCYNTPLPFIYK	1712.897217	571.973	1712.895996	571.9725952	3
247.007	7	Cbivi_3FTx_095; Cbivi_3FTx_120; Cbivi_3FTx_103; Cbivi_3FTx_092; Cbivi_3FTx_090	Cbivi_3FTx_095; Cbivi_3FTx_120; Cbivi_3FTx_103; Cbivi_3FTx_092; Cbivi_3FTx_090	1	99	LKCYNTPFPLIYK	1712.897217	571.973	1712.895996	571.9725952	3
247.008	7	Cbivi_3FTx_067; Cbivi_3FTx_047; Cbivi_3FTx_043; Cbivi_3FTx_089	Cbivi_3FTx_067; Cbivi_3FTx_047; Cbivi_3FTx_043; Cbivi_3FTx_089		99	IKCYNTPLPFIYK	1712.897217	571.973	1712.895996	571.9725952	3
250.001	7	Cbivi_3FTx_095; Cbivi_3FTx_120; Cbivi_3FTx_103; Cbivi_3FTx_092; Cbivi_3FTx_090	Cbivi_3FTx_095; Cbivi_3FTx_120; Cbivi_3FTx_103; Cbivi_3FTx_092; Cbivi_3FTx_090	1	99	LKCYNTPFPLIYK	1755.899536	586.3071	1755.901855	586.3078613	3
250.002	7	Cbivi_3FTx_095; Cbivi_3FTx_120; Cbivi_3FTx_103; Cbivi_3FTx_092; Cbivi_3FTx_090	Cbivi_3FTx_095; Cbivi_3FTx_120; Cbivi_3FTx_103; Cbivi_3FTx_092; Cbivi_3FTx_090	1	99	LKCYNTPFPLIYK	1755.899536	586.3071	1755.901855	586.3078613	3
250.003	7	Cbivi_3FTx_067; Cbivi_3FTx_047; Cbivi_3FTx_043; Cbivi_3FTx_089	Cbivi_3FTx_067; Cbivi_3FTx_047; Cbivi_3FTx_043; Cbivi_3FTx_089		99	IKCYNTPLPFIYK	1755.905151	586.309	1755.901855	586.3078613	3
250.004	7	Cbivi_3FTx_067; Cbivi_3FTx_047; Cbivi_3FTx_043; Cbivi_3FTx_089	Cbivi_3FTx_067; Cbivi_3FTx_047; Cbivi_3FTx_043; Cbivi_3FTx_089		99	IKCYNTPLPFIYK	1755.905151	586.309	1755.901855	586.3078613	3
250.005	7	Cbivi_3FTx_067; Cbivi_3FTx_047; Cbivi_3FTx_043; Cbivi_3FTx_089	Cbivi_3FTx_067; Cbivi_3FTx_047; Cbivi_3FTx_043; Cbivi_3FTx_089		99	IKCYNTPLPFIYK	1755.898682	878.9566	1755.901855	878.9581909	2
250.006	7	Cbivi_3FTx_095; Cbivi_3FTx_120; Cbivi_3FTx_103; Cbivi_3FTx_092; Cbivi_3FTx_090	Cbivi_3FTx_095; Cbivi_3FTx_120; Cbivi_3FTx_103; Cbivi_3FTx_092; Cbivi_3FTx_090	1	99	LKCYNTPFPLIYK	1755.909302	878.9619	1755.901855	878.9581909	2
250.007	7	Cbivi_3FTx_067; Cbivi_3FTx_047; Cbivi_3FTx_043; Cbivi_3FTx_089	Cbivi_3FTx_067; Cbivi_3FTx_047; Cbivi_3FTx_043; Cbivi_3FTx_089		99	IKCYNTPLPFIYK	1755.898682	878.9566	1755.901855	878.9581909	2
250.008	7	Cbivi_3FTx_095; Cbivi_3FTx_120; Cbivi_3FTx_103; Cbivi_3FTx_092; Cbivi_3FTx_090	Cbivi_3FTx_095; Cbivi_3FTx_120; Cbivi_3FTx_103; Cbivi_3FTx_092; Cbivi_3FTx_090	1	99	LKCYNTPFPLIYK	1755.900024	878.9573	1755.901855	878.9581909	2
250.009	7	Cbivi_3FTx_095; Cbivi_3FTx_120; Cbivi_3FTx_103; Cbivi_3FTx_092; Cbivi_3FTx_090	Cbivi_3FTx_095; Cbivi_3FTx_120; Cbivi_3FTx_103; Cbivi_3FTx_092; Cbivi_3FTx_090	1	99	LKCYNTPFPLIYK	1755.900024	878.9573	1755.901855	878.9581909	2
250.01	7	Cbivi_3FTx_095; Cbivi_3FTx_120; Cbivi_3FTx_103; Cbivi_3FTx_092; Cbivi_3FTx_090	Cbivi_3FTx_095; Cbivi_3FTx_120; Cbivi_3FTx_103; Cbivi_3FTx_092; Cbivi_3FTx_090	1	99	LKCYNTPFPLIYK	1755.899536	586.3071	1755.901855	586.3078613	3
250.011	7	Cbivi_3FTx_067; Cbivi_3FTx_047; Cbivi_3FTx_043; Cbivi_3FTx_089	Cbivi_3FTx_067; Cbivi_3FTx_047; Cbivi_3FTx_043; Cbivi_3FTx_089		99	IKCYNTPLPFIYK	1755.9021	878.9583	1755.901855	878.9581909	2
248.001	7	Cbivi_3FTx_095; Cbivi_3FTx_120; Cbivi_3FTx_103; Cbivi_3FTx_092; Cbivi_3FTx_090	Cbivi_3FTx_095; Cbivi_3FTx_120; Cbivi_3FTx_103; Cbivi_3FTx_092; Cbivi_3FTx_090	1	99	LKCYNTPFPLIYK	1769.9198	590.9805	1769.91748	590.9797363	3
248.002	7	Cbivi_3FTx_067; Cbivi_3FTx_047; Cbivi_3FTx_043; Cbivi_3FTx_089	Cbivi_3FTx_067; Cbivi_3FTx_047; Cbivi_3FTx_043; Cbivi_3FTx_089		99	IKCYNTPLPFIYK	1769.9198	590.9805	1769.91748	590.9797363	3
248.003	7	Cbivi_3FTx_067; Cbivi_3FTx_047; Cbivi_3FTx_043; Cbivi_3FTx_089	Cbivi_3FTx_067; Cbivi_3FTx_047; Cbivi_3FTx_043; Cbivi_3FTx_089		99	IKCYNTPLPFIYK	1769.9198	590.9805	1769.91748	590.9797363	3
248.004	7	Cbivi_3FTx_067; Cbivi_3FTx_047; Cbivi_3FTx_043; Cbivi_3FTx_089	Cbivi_3FTx_067; Cbivi_3FTx_047; Cbivi_3FTx_043; Cbivi_3FTx_089		99	IKCYNTPLPFIYK	1769.9198	590.9805	1769.91748	590.9797363	3
248.005	7	Cbivi_3FTx_095; Cbivi_3FTx_120; Cbivi_3FTx_103; Cbivi_3FTx_092; Cbivi_3FTx_090	Cbivi_3FTx_095; Cbivi_3FTx_120; Cbivi_3FTx_103; Cbivi_3FTx_092; Cbivi_3FTx_090	1	99	LKCYNTPFPLIYK	1769.915527	885.965	1769.91748	885.9660034	2
248.006	7	Cbivi_3FTx_095; Cbivi_3FTx_120; Cbivi_3FTx_103; Cbivi_3FTx_092; Cbivi_3FTx_090	Cbivi_3FTx_095; Cbivi_3FTx_120; Cbivi_3FTx_103; Cbivi_3FTx_092; Cbivi_3FTx_090	1	99	LKCYNTPFPLIYK	1769.915527	885.965	1769.91748	885.9660034	2
248.007	7	Cbivi_3FTx_067; Cbivi_3FTx_047; Cbivi_3FTx_043; Cbivi_3FTx_089	Cbivi_3FTx_067; Cbivi_3FTx_047; Cbivi_3FTx_043; Cbivi_3FTx_089		99	IKCYNTPLPFIYK	1769.915527	885.965	1769.91748	885.9660034	2
248.008	7	Cbivi_3FTx_067; Cbivi_3FTx_047; Cbivi_3FTx_043; Cbivi_3FTx_089	Cbivi_3FTx_067; Cbivi_3FTx_047; Cbivi_3FTx_043; Cbivi_3FTx_089		99	IKCYNTPLPFIYK	1769.915527	885.965	1769.91748	885.9660034	2
248.009	7	Cbivi_3FTx_095; Cbivi_3FTx_120; Cbivi_3FTx_103; Cbivi_3FTx_092; Cbivi_3FTx_090	Cbivi_3FTx_095; Cbivi_3FTx_120; Cbivi_3FTx_103; Cbivi_3FTx_092; Cbivi_3FTx_090	1	99	LKCYNTPFPLIYK	1769.915527	885.965	1769.91748	885.9660034	2
248.01	7	Cbivi_3FTx_095; Cbivi_3FTx_120; Cbivi_3FTx_103; Cbivi_3FTx_092; Cbivi_3FTx_090	Cbivi_3FTx_095; Cbivi_3FTx_120; Cbivi_3FTx_103; Cbivi_3FTx_092; Cbivi_3FTx_090	1	99	LKCYNTPFPLIYK	1769.915527	885.965	1769.91748	885.9660034	2
248.011	7	Cbivi_3FTx_067; Cbivi_3FTx_047; Cbivi_3FTx_043; Cbivi_3FTx_089	Cbivi_3FTx_067; Cbivi_3FTx_047; Cbivi_3FTx_043; Cbivi_3FTx_089		99	IKCYNTPLPFIYK	1769.915527	885.965	1769.91748	885.9660034	2
248.012	7	Cbivi_3FTx_067; Cbivi_3FTx_047; Cbivi_3FTx_043; Cbivi_3FTx_089	Cbivi_3FTx_067; Cbivi_3FTx_047; Cbivi_3FTx_043; Cbivi_3FTx_089		99	IKCYNTPLPFIYK	1769.9198	590.9805	1769.91748	590.9797363	3
248.013	7	Cbivi_3FTx_067; Cbivi_3FTx_047; Cbivi_3FTx_043; Cbivi_3FTx_089	Cbivi_3FTx_067; Cbivi_3FTx_047; Cbivi_3FTx_043; Cbivi_3FTx_089		99	IKCYNTPLPFIYK	1769.915527	885.965	1769.91748	885.9660034	2
253.001	7	Cbivi_3FTx_095; Cbivi_3FTx_120; Cbivi_3FTx_103; Cbivi_3FTx_092; Cbivi_3FTx_090	Cbivi_3FTx_095; Cbivi_3FTx_120; Cbivi_3FTx_103; Cbivi_3FTx_092; Cbivi_3FTx_090	1	25	LKCYNTPFPLIYK	1770.914429	591.3121	1770.901489	591.3077393	3
251.001	7	Cbivi_3FTx_095; Cbivi_3FTx_120; Cbivi_3FTx_103; Cbivi_3FTx_092; Cbivi_3FTx_090	Cbivi_3FTx_095; Cbivi_3FTx_120; Cbivi_3FTx_103; Cbivi_3FTx_092; Cbivi_3FTx_090	1	99	LKCYNTPFPLIYK	1812.923462	605.3151	1812.959717	605.3271484	3
251.002	7	Cbivi_3FTx_067; Cbivi_3FTx_047; Cbivi_3FTx_043; Cbivi_3FTx_089	Cbivi_3FTx_067; Cbivi_3FTx_047; Cbivi_3FTx_043; Cbivi_3FTx_089		99	IKCYNTPLPFIYK	1812.922241	605.3147	1812.959717	605.3271484	3
266.001	7	Cbivi_3FTx_095; Cbivi_3FTx_120; Cbivi_3FTx_103; Cbivi_3FTx_092; Cbivi_3FTx_090	Cbivi_3FTx_095; Cbivi_3FTx_120; Cbivi_3FTx_103; Cbivi_3FTx_092; Cbivi_3FTx_090	3	99	CYNTPFPLIYK	1397.675415	699.845	1397.668945	699.8417358	2
266.002	7	Cbivi_3FTx_067; Cbivi_3FTx_047; Cbivi_3FTx_043; Cbivi_3FTx_089	Cbivi_3FTx_067; Cbivi_3FTx_047; Cbivi_3FTx_043; Cbivi_3FTx_089		99	CYNTPLPFIYK	1397.675415	699.845	1397.668945	699.8417358	2
267.001	7	Cbivi_3FTx_095; Cbivi_3FTx_120; Cbivi_3FTx_103; Cbivi_3FTx_092; Cbivi_3FTx_090	Cbivi_3FTx_095; Cbivi_3FTx_120; Cbivi_3FTx_103; Cbivi_3FTx_092; Cbivi_3FTx_090	3	99	CYNTPFPLIYK	1414.695313	708.3549	1414.695557	708.3550415	2
267.002	7	Cbivi_3FTx_067; Cbivi_3FTx_047; Cbivi_3FTx_043; Cbivi_3FTx_089	Cbivi_3FTx_067; Cbivi_3FTx_047; Cbivi_3FTx_043; Cbivi_3FTx_089		99	CYNTPLPFIYK	1414.695313	708.3549	1414.695557	708.3550415	2
271.001	7	Cbivi_3FTx_095; Cbivi_3FTx_120; Cbivi_3FTx_103; Cbivi_3FTx_092; Cbivi_3FTx_090	Cbivi_3FTx_095; Cbivi_3FTx_120; Cbivi_3FTx_103; Cbivi_3FTx_092; Cbivi_3FTx_090	3	57.3	CYNTPFPLIYK	1415.70105	708.8578	1415.679565	708.8470459	2
269.001	7	Cbivi_3FTx_095; Cbivi_3FTx_120; Cbivi_3FTx_103; Cbivi_3FTx_092; Cbivi_3FTx_090	Cbivi_3FTx_095; Cbivi_3FTx_120; Cbivi_3FTx_103; Cbivi_3FTx_092; Cbivi_3FTx_090	3	99	CYNTPFPLIYK	1454.696045	728.3553	1454.69043	728.352478	2
269.002	7	Cbivi_3FTx_095; Cbivi_3FTx_120; Cbivi_3FTx_103; Cbivi_3FTx_092; Cbivi_3FTx_090	Cbivi_3FTx_095; Cbivi_3FTx_120; Cbivi_3FTx_103; Cbivi_3FTx_092; Cbivi_3FTx_090	3	99	CYNTPFPLIYK	1454.696045	728.3553	1454.69043	728.352478	2
269.003	7	Cbivi_3FTx_067; Cbivi_3FTx_047; Cbivi_3FTx_043; Cbivi_3FTx_089	Cbivi_3FTx_067; Cbivi_3FTx_047; Cbivi_3FTx_043; Cbivi_3FTx_089		99	CYNTPLPFIYK	1454.696045	728.3553	1454.69043	728.352478	2
269.004	7	Cbivi_3FTx_067; Cbivi_3FTx_047; Cbivi_3FTx_043; Cbivi_3FTx_089	Cbivi_3FTx_067; Cbivi_3FTx_047; Cbivi_3FTx_043; Cbivi_3FTx_089		99	CYNTPLPFIYK	1454.696045	728.3553	1454.69043	728.352478	2
269.005	7	Cbivi_3FTx_067; Cbivi_3FTx_047; Cbivi_3FTx_043; Cbivi_3FTx_089	Cbivi_3FTx_067; Cbivi_3FTx_047; Cbivi_3FTx_043; Cbivi_3FTx_089		99	CYNTPLPFIYK	1454.697632	728.3561	1454.69043	728.352478	2
269.006	7	Cbivi_3FTx_067; Cbivi_3FTx_047; Cbivi_3FTx_043; Cbivi_3FTx_089	Cbivi_3FTx_067; Cbivi_3FTx_047; Cbivi_3FTx_043; Cbivi_3FTx_089		99	CYNTPLPFIYK	1454.696045	728.3553	1454.69043	728.352478	2
269.007	7	Cbivi_3FTx_095; Cbivi_3FTx_120; Cbivi_3FTx_103; Cbivi_3FTx_092; Cbivi_3FTx_090	Cbivi_3FTx_095; Cbivi_3FTx_120; Cbivi_3FTx_103; Cbivi_3FTx_092; Cbivi_3FTx_090	3	99	CYNTPFPLIYK	1454.696045	728.3553	1454.69043	728.352478	2
269.008	7	Cbivi_3FTx_095; Cbivi_3FTx_120; Cbivi_3FTx_103; Cbivi_3FTx_092; Cbivi_3FTx_090	Cbivi_3FTx_095; Cbivi_3FTx_120; Cbivi_3FTx_103; Cbivi_3FTx_092; Cbivi_3FTx_090	3	99	CYNTPFPLIYK	1454.696045	728.3553	1454.69043	728.352478	2
269.009	7	Cbivi_3FTx_067; Cbivi_3FTx_047; Cbivi_3FTx_043; Cbivi_3FTx_089	Cbivi_3FTx_067; Cbivi_3FTx_047; Cbivi_3FTx_043; Cbivi_3FTx_089		99	CYNTPLPFIYK	1454.696045	728.3553	1454.69043	728.352478	2
265.001	7	Cbivi_3FTx_095; Cbivi_3FTx_120; Cbivi_3FTx_103; Cbivi_3FTx_092; Cbivi_3FTx_090	Cbivi_3FTx_095; Cbivi_3FTx_120; Cbivi_3FTx_103; Cbivi_3FTx_092; Cbivi_3FTx_090	3	99	CYNTPFPLIYK	1471.718872	736.8667	1471.716919	736.8657837	2
265.002	7	Cbivi_3FTx_095; Cbivi_3FTx_120; Cbivi_3FTx_103; Cbivi_3FTx_092; Cbivi_3FTx_090	Cbivi_3FTx_095; Cbivi_3FTx_120; Cbivi_3FTx_103; Cbivi_3FTx_092; Cbivi_3FTx_090	3	99	CYNTPFPLIYK	1471.716309	736.8654	1471.716919	736.8657837	2
265.003	7	Cbivi_3FTx_095; Cbivi_3FTx_120; Cbivi_3FTx_103; Cbivi_3FTx_092; Cbivi_3FTx_090	Cbivi_3FTx_095; Cbivi_3FTx_120; Cbivi_3FTx_103; Cbivi_3FTx_092; Cbivi_3FTx_090	3	99	CYNTPFPLIYK	1471.716309	736.8654	1471.716919	736.8657837	2
265.004	7	Cbivi_3FTx_067; Cbivi_3FTx_047; Cbivi_3FTx_043; Cbivi_3FTx_089	Cbivi_3FTx_067; Cbivi_3FTx_047; Cbivi_3FTx_043; Cbivi_3FTx_089		99	CYNTPLPFIYK	1471.718872	736.8667	1471.716919	736.8657837	2
265.005	7	Cbivi_3FTx_067; Cbivi_3FTx_047; Cbivi_3FTx_043; Cbivi_3FTx_089	Cbivi_3FTx_067; Cbivi_3FTx_047; Cbivi_3FTx_043; Cbivi_3FTx_089		99	CYNTPLPFIYK	1471.716309	736.8654	1471.716919	736.8657837	2
265.006	7	Cbivi_3FTx_067; Cbivi_3FTx_047; Cbivi_3FTx_043; Cbivi_3FTx_089	Cbivi_3FTx_067; Cbivi_3FTx_047; Cbivi_3FTx_043; Cbivi_3FTx_089		99	CYNTPLPFIYK	1471.716309	736.8654	1471.716919	736.8657837	2
268.001	7	Cbivi_3FTx_095; Cbivi_3FTx_120; Cbivi_3FTx_103; Cbivi_3FTx_092; Cbivi_3FTx_090	Cbivi_3FTx_095; Cbivi_3FTx_120; Cbivi_3FTx_103; Cbivi_3FTx_092; Cbivi_3FTx_090	3	99	CYNTPFPLIYK	1528.737305	765.3759	1528.738403	765.3764648	2
268.002	7	Cbivi_3FTx_095; Cbivi_3FTx_120; Cbivi_3FTx_103; Cbivi_3FTx_092; Cbivi_3FTx_090	Cbivi_3FTx_095; Cbivi_3FTx_120; Cbivi_3FTx_103; Cbivi_3FTx_092; Cbivi_3FTx_090	3	99	CYNTPFPLIYK	1528.737305	765.3759	1528.738403	765.3764648	2
268.003	7	Cbivi_3FTx_095; Cbivi_3FTx_120; Cbivi_3FTx_103; Cbivi_3FTx_092; Cbivi_3FTx_090	Cbivi_3FTx_095; Cbivi_3FTx_120; Cbivi_3FTx_103; Cbivi_3FTx_092; Cbivi_3FTx_090	3	99	CYNTPFPLIYK	1528.737305	765.3759	1528.738403	765.3764648	2
268.004	7	Cbivi_3FTx_067; Cbivi_3FTx_047; Cbivi_3FTx_043; Cbivi_3FTx_089	Cbivi_3FTx_067; Cbivi_3FTx_047; Cbivi_3FTx_043; Cbivi_3FTx_089		99	CYNTPLPFIYK	1528.737305	765.3759	1528.738403	765.3764648	2
268.005	7	Cbivi_3FTx_067; Cbivi_3FTx_047; Cbivi_3FTx_043; Cbivi_3FTx_089	Cbivi_3FTx_067; Cbivi_3FTx_047; Cbivi_3FTx_043; Cbivi_3FTx_089		99	CYNTPLPFIYK	1528.73645	765.3755	1528.738403	765.3764648	2
268.006	7	Cbivi_3FTx_067; Cbivi_3FTx_047; Cbivi_3FTx_043; Cbivi_3FTx_089	Cbivi_3FTx_067; Cbivi_3FTx_047; Cbivi_3FTx_043; Cbivi_3FTx_089		99	CYNTPLPFIYK	1528.737305	765.3759	1528.738403	765.3764648	2
268.007	7	Cbivi_3FTx_067; Cbivi_3FTx_047; Cbivi_3FTx_043; Cbivi_3FTx_089	Cbivi_3FTx_067; Cbivi_3FTx_047; Cbivi_3FTx_043; Cbivi_3FTx_089		99	CYNTPLPFIYK	1528.737305	765.3759	1528.738403	765.3764648	2
268.008	7	Cbivi_3FTx_067; Cbivi_3FTx_047; Cbivi_3FTx_043; Cbivi_3FTx_089	Cbivi_3FTx_067; Cbivi_3FTx_047; Cbivi_3FTx_043; Cbivi_3FTx_089		99	CYNTPLPFIYK	1528.737305	765.3759	1528.738403	765.3764648	2
268.009	7	Cbivi_3FTx_095; Cbivi_3FTx_120; Cbivi_3FTx_103; Cbivi_3FTx_092; Cbivi_3FTx_090	Cbivi_3FTx_095; Cbivi_3FTx_120; Cbivi_3FTx_103; Cbivi_3FTx_092; Cbivi_3FTx_090	3	99	CYNTPFPLIYK	1528.737305	765.3759	1528.738403	765.3764648	2
270.001	7	Cbivi_3FTx_095; Cbivi_3FTx_120; Cbivi_3FTx_103; Cbivi_3FTx_092; Cbivi_3FTx_090	Cbivi_3FTx_095; Cbivi_3FTx_120; Cbivi_3FTx_103; Cbivi_3FTx_092; Cbivi_3FTx_090	3	95.2	CYNTPFPLIYK	1597.622314	799.8184	1597.613647	799.8140869	2
288.001	7	Cbivi_3FTx_095	Cbivi_3FTx_095	20	99	NLCYQNTYHVGK	1495.686401	499.5694	1495.687744	499.5698853	3
289.001	7	Cbivi_3FTx_095	Cbivi_3FTx_095	20	99	NLCYQNTYHVGK	1552.709351	518.5771	1552.709229	518.5770264	3
289.003	7	Cbivi_3FTx_095	Cbivi_3FTx_095	20	99	NLCYQNTYHVGK	1552.709351	518.5771	1552.709229	518.5770264	3
291.001	7	Cbivi_3FTx_095	Cbivi_3FTx_095	20	59	NLCYQNTYHVGK	1552.710693	518.5775	1552.709229	518.5770264	3
290.001	7	Cbivi_3FTx_095	Cbivi_3FTx_095	20	99	NLCYQNTYHVGK	1609.728882	805.8717	1609.730713	805.8726196	2
290.002	7	Cbivi_3FTx_095	Cbivi_3FTx_095	20	99	NLCYQNTYHVGK	1609.728882	805.8717	1609.730713	805.8726196	2
290.003	7	Cbivi_3FTx_095	Cbivi_3FTx_095	20	99	NLCYQNTYHVGK	1609.728882	805.8717	1609.730713	805.8726196	2
290.004	7	Cbivi_3FTx_095	Cbivi_3FTx_095	20	99	NLCYQNTYHVGK	1609.728882	805.8717	1609.730713	805.8726196	2
290.005	7	Cbivi_3FTx_095	Cbivi_3FTx_095	20	99	NLCYQNTYHVGK	1609.728882	805.8717	1609.730713	805.8726196	2
294.001	7	Cbivi_3FTx_095; Cbivi_3FTx_120; Cbivi_3FTx_103; Cbivi_3FTx_092; Cbivi_3FTx_090	Cbivi_3FTx_095; Cbivi_3FTx_120; Cbivi_3FTx_103; Cbivi_3FTx_092; Cbivi_3FTx_090	32	99	FITVVTR	834.4940796	418.2543	834.4963379	418.2554321	2
295.001	7	Cbivi_3FTx_095; Cbivi_3FTx_120; Cbivi_3FTx_103; Cbivi_3FTx_092; Cbivi_3FTx_090	Cbivi_3FTx_095; Cbivi_3FTx_120; Cbivi_3FTx_103; Cbivi_3FTx_092; Cbivi_3FTx_090	32	99	FITVVTR	877.503479	439.759	877.5021362	439.7583618	2
296.001	7	Cbivi_3FTx_095; Cbivi_3FTx_120; Cbivi_3FTx_103; Cbivi_3FTx_092; Cbivi_3FTx_090	Cbivi_3FTx_095; Cbivi_3FTx_120; Cbivi_3FTx_103; Cbivi_3FTx_092; Cbivi_3FTx_090	32	96.7	FITVVTR	891.5168457	446.7657	891.5178223	446.7661743	2
298.001	7	Cbivi_3FTx_095; Cbivi_3FTx_120; Cbivi_3FTx_103; Cbivi_3FTx_092; Cbivi_3FTx_090	Cbivi_3FTx_095; Cbivi_3FTx_120; Cbivi_3FTx_103; Cbivi_3FTx_092; Cbivi_3FTx_090	32	42.4	FITVVTRG	934.520874	468.2677	934.5236206	468.2690735	2
297.001	7	Cbivi_3FTx_095; Cbivi_3FTx_120; Cbivi_3FTx_103; Cbivi_3FTx_092; Cbivi_3FTx_090	Cbivi_3FTx_095; Cbivi_3FTx_120; Cbivi_3FTx_103; Cbivi_3FTx_092; Cbivi_3FTx_090	32	78.7	FITVVTR	948.5379028	475.2762	948.5392456	475.2769165	2
297.002	7	Cbivi_3FTx_095; Cbivi_3FTx_120; Cbivi_3FTx_103; Cbivi_3FTx_092; Cbivi_3FTx_090	Cbivi_3FTx_095; Cbivi_3FTx_120; Cbivi_3FTx_103; Cbivi_3FTx_092; Cbivi_3FTx_090	32	78.7	FITVVTRG	948.5379028	475.2762	948.5392456	475.2769165	2
301.001	8	Cbivi_3FTx_087	Cbivi_3FTx_087	1	99	LQCYNTPLPFFFQTCPK	2160.029297	721.017	2160.017334	721.0130005	3
300.001	8	Cbivi_3FTx_087	Cbivi_3FTx_087	1	99	LQCYNTPLPFFFQTCPK	2217.053467	740.025	2217.038818	740.0202026	3
300.002	8	Cbivi_3FTx_087	Cbivi_3FTx_087	1	99	LQCYNTPLPFFFQTCPK	2217.057373	1109.536	2217.038818	1109.526611	2
302.001	8	Cbivi_3FTx_087	Cbivi_3FTx_087	1	99	LQCYNTPLPFFFQTCPKG	2274.073242	759.0317	2274.060303	759.0273438	3
302.002	8	Cbivi_3FTx_087	Cbivi_3FTx_087	1	99	LQCYNTPLPFFFQTCPK	2274.073242	759.0317	2274.060303	759.0273438	3
302.003	8	Cbivi_3FTx_087	Cbivi_3FTx_087	1	99	LQCYNTPLPFFFQTCPKGK	2274.073242	759.0317	2274.060303	759.0273438	3
302.004	8	Cbivi_3FTx_087	Cbivi_3FTx_087	1	99	LQCYNTPLPFFFQTCPK	2274.073242	759.0317	2274.060303	759.0273438	3
306.001	8	Cbivi_3FTx_087	Cbivi_3FTx_087	29	99	LASLELFNVK	1132.648315	567.3314	1132.64917	567.3319092	2
305.001	8	Cbivi_3FTx_087	Cbivi_3FTx_087	29	99	LASLELFNVK	1189.669312	595.8419	1189.670654	595.8425903	2
315.001	9	Cbivi_SVMP_06	Cbivi_SVMP_06	178	99	ISNEPLSEFSSCSVK	1682.782715	842.3986	1682.782104	842.3983765	2
314.001	9	Cbivi_SVMP_06	Cbivi_SVMP_06	178	99	ISNEPLSEFSSCSVK	1739.803467	870.909	1739.803589	870.9090576	2
316.001	9	Cbivi_SVMP_06	Cbivi_SVMP_06	178	99	ISNEPLSEFSSCSVK	1796.824829	899.4197	1796.825073	899.4197998	2
316.002	9	Cbivi_SVMP_06	Cbivi_SVMP_06	178	99	ISNEPLSEFSSCSVK	1796.824829	899.4197	1796.825073	899.4197998	2
316.003	9	Cbivi_SVMP_06	Cbivi_SVMP_06	178	99	ISNEPLSEFSSCSVK	1796.824829	899.4197	1796.825073	899.4197998	2
318.001	9	Cbivi_SVMP_06	Cbivi_SVMP_06	252	99	LRQEAQCDSEECCEQCK	2285.878174	762.9666	2285.876953	762.9662476	3
317.001	9	Cbivi_SVMP_06	Cbivi_SVMP_06	252	99	LRQEAQCDSEECCEQCKFK	2561.04248	641.2679	2561.040283	641.267334	4
327.001	10	Cbivi_3FTx_067; Cbivi_3FTx_047; Cbivi_3FTx_043; Cbivi_3FTx_089	Cbivi_3FTx_067; Cbivi_3FTx_047; Cbivi_3FTx_043; Cbivi_3FTx_089	1	44.3	IKCYNTPLPFIYK	1713.897705	572.3065	1713.880005	572.3005981	3
327.002	10	Cbivi_3FTx_067; Cbivi_3FTx_047; Cbivi_3FTx_043; Cbivi_3FTx_089	Cbivi_3FTx_067; Cbivi_3FTx_047; Cbivi_3FTx_043; Cbivi_3FTx_089	1	44.3	IKCYNTPLPFIYK	1713.897705	572.3065	1713.880005	572.3005981	3
327.003	10	Cbivi_3FTx_067; Cbivi_3FTx_047; Cbivi_3FTx_043; Cbivi_3FTx_089	Cbivi_3FTx_067; Cbivi_3FTx_047; Cbivi_3FTx_043; Cbivi_3FTx_089	1	44.3	IKCYNTPLPFIYK	1713.897705	572.3065	1713.880005	572.3005981	3
327.004	10	Cbivi_3FTx_067; Cbivi_3FTx_047; Cbivi_3FTx_043; Cbivi_3FTx_089	Cbivi_3FTx_067; Cbivi_3FTx_047; Cbivi_3FTx_043; Cbivi_3FTx_089	1	44.3	IKCYNTPLPFIYK	1713.897705	572.3065	1713.880005	572.3005981	3
327.005	10	Cbivi_3FTx_067; Cbivi_3FTx_047; Cbivi_3FTx_043; Cbivi_3FTx_089	Cbivi_3FTx_067; Cbivi_3FTx_047; Cbivi_3FTx_043; Cbivi_3FTx_089	1	44.3	IKCYNTPLPFIYK	1713.897705	572.3065	1713.880005	572.3005981	3
325.001	10	Cbivi_3FTx_067; Cbivi_3FTx_047; Cbivi_3FTx_043; Cbivi_3FTx_089	Cbivi_3FTx_067; Cbivi_3FTx_047; Cbivi_3FTx_043; Cbivi_3FTx_089	1	55.1	IKCYNTPLPFIYK	1740.887451	871.451	1740.890869	871.4527588	2
325.002	10	Cbivi_3FTx_067; Cbivi_3FTx_047; Cbivi_3FTx_043; Cbivi_3FTx_089	Cbivi_3FTx_067; Cbivi_3FTx_047; Cbivi_3FTx_043; Cbivi_3FTx_089	1	55.1	IKCYNTPLPFIYK	1740.893677	581.3052	1740.890869	581.3042603	3
335.001	10	Cbivi_3FTx_067; Cbivi_3FTx_047; Cbivi_3FTx_043; Cbivi_3FTx_089	Cbivi_3FTx_067; Cbivi_3FTx_047; Cbivi_3FTx_043; Cbivi_3FTx_089	2	20	KCYNTPLPFIYK	1585.766846	793.8907	1585.796265	793.9053955	2
341.001	10	Cbivi_3FTx_067; Cbivi_3FTx_047; Cbivi_3FTx_043; Cbivi_3FTx_089	Cbivi_3FTx_067; Cbivi_3FTx_047; Cbivi_3FTx_043; Cbivi_3FTx_089	3	73.1	CYNTPLPFIYK	1396.771851	699.3932	1396.684937	699.3497314	2
337.001	10	Cbivi_3FTx_067; Cbivi_3FTx_047; Cbivi_3FTx_043; Cbivi_3FTx_089	Cbivi_3FTx_067; Cbivi_3FTx_047; Cbivi_3FTx_043; Cbivi_3FTx_089	3	99	CYNTPLPFIYK	1457.706299	729.8604	1457.701294	729.8579102	2
340.001	10	Cbivi_3FTx_067; Cbivi_3FTx_047; Cbivi_3FTx_043; Cbivi_3FTx_089	Cbivi_3FTx_067; Cbivi_3FTx_047; Cbivi_3FTx_043; Cbivi_3FTx_089	3	83.7	CYNTPLPFIYK	1472.70813	737.3613	1472.700928	737.3577881	2
340.002	10	Cbivi_3FTx_095; Cbivi_3FTx_120; Cbivi_3FTx_103; Cbivi_3FTx_092; Cbivi_3FTx_090	Cbivi_3FTx_095; Cbivi_3FTx_120; Cbivi_3FTx_103; Cbivi_3FTx_092; Cbivi_3FTx_090		83.7	CYNTPFPLIYK	1472.70813	737.3613	1472.700928	737.3577881	2
336.001	10	Cbivi_3FTx_067; Cbivi_3FTx_047; Cbivi_3FTx_043; Cbivi_3FTx_089	Cbivi_3FTx_067; Cbivi_3FTx_047; Cbivi_3FTx_043; Cbivi_3FTx_089	3	99	CYNTPLPFIYK	1528.74231	765.3784	1528.738403	765.3764648	2
336.002	10	Cbivi_3FTx_095; Cbivi_3FTx_120; Cbivi_3FTx_103; Cbivi_3FTx_092; Cbivi_3FTx_090	Cbivi_3FTx_095; Cbivi_3FTx_120; Cbivi_3FTx_103; Cbivi_3FTx_092; Cbivi_3FTx_090		99	CYNTPFPLIYK	1528.74231	765.3784	1528.738403	765.3764648	2
339.001	10	Cbivi_3FTx_067; Cbivi_3FTx_047; Cbivi_3FTx_043; Cbivi_3FTx_089	Cbivi_3FTx_067; Cbivi_3FTx_047; Cbivi_3FTx_043; Cbivi_3FTx_089	3	91.9	CYNTPLPFIYK	1540.59729	771.3059	1540.592163	771.3033447	2
338.001	10	Cbivi_3FTx_067; Cbivi_3FTx_047; Cbivi_3FTx_043; Cbivi_3FTx_089	Cbivi_3FTx_067; Cbivi_3FTx_047; Cbivi_3FTx_043; Cbivi_3FTx_089	3	96.7	CYNTPLPFIYK	1597.622437	799.8185	1597.613647	799.8140869	2
344.001	10	Cbivi_3FTx_067; Cbivi_3FTx_047; Cbivi_3FTx_043; Cbivi_3FTx_089	Cbivi_3FTx_067; Cbivi_3FTx_047; Cbivi_3FTx_043; Cbivi_3FTx_089	4	37	YNTPLPFIYK	1380.712524	691.3635	1380.561523	691.2880249	2
344.002	10	Cbivi_3FTx_095; Cbivi_3FTx_120; Cbivi_3FTx_103; Cbivi_3FTx_092; Cbivi_3FTx_090	Cbivi_3FTx_095; Cbivi_3FTx_120; Cbivi_3FTx_103; Cbivi_3FTx_092; Cbivi_3FTx_090		37	YNTPFPLIYK	1380.712524	691.3635	1380.561523	691.2880249	2
345.001	10	Cbivi_3FTx_067; Cbivi_3FTx_047; Cbivi_3FTx_043; Cbivi_3FTx_089	Cbivi_3FTx_067; Cbivi_3FTx_047; Cbivi_3FTx_043; Cbivi_3FTx_089	6	99	TPLPFIYK	977.5586548	489.7866	977.5585938	489.7865906	2
346.001	10	Cbivi_3FTx_067; Cbivi_3FTx_047; Cbivi_3FTx_043; Cbivi_3FTx_089	Cbivi_3FTx_067; Cbivi_3FTx_047; Cbivi_3FTx_043; Cbivi_3FTx_089	6	92.7	TPLPFIYK	1034.579468	518.297	1034.580078	518.2973022	2
346.002	10	Cbivi_3FTx_095; Cbivi_3FTx_120; Cbivi_3FTx_103; Cbivi_3FTx_092; Cbivi_3FTx_090	Cbivi_3FTx_095; Cbivi_3FTx_120; Cbivi_3FTx_103; Cbivi_3FTx_092; Cbivi_3FTx_090		92.7	TPFPLIYK	1034.579468	518.297	1034.580078	518.2973022	2
354.001	10	Cbivi_3FTx_067; Cbivi_3FTx_047; Cbivi_3FTx_043; Cbivi_3FTx_089	Cbivi_3FTx_067; Cbivi_3FTx_047; Cbivi_3FTx_043; Cbivi_3FTx_089	32	65.5	FKLYVSR	911.5204468	456.7675	911.5228882	456.7687073	2
354.002	10	Cbivi_3FTx_052; Cbivi_3FTx_038	Cbivi_3FTx_052; Cbivi_3FTx_038		65.5	FKIYVSR	911.5204468	456.7675	911.5228882	456.7687073	2
352.001	10	Cbivi_3FTx_067; Cbivi_3FTx_047; Cbivi_3FTx_043; Cbivi_3FTx_089	Cbivi_3FTx_067; Cbivi_3FTx_047; Cbivi_3FTx_043; Cbivi_3FTx_089	32	99	FKLYVSR	954.5280762	478.2713	954.5286865	478.271637	2
352.002	10	Cbivi_3FTx_052; Cbivi_3FTx_038	Cbivi_3FTx_052; Cbivi_3FTx_038		99	FKIYVSR	954.5280762	478.2713	954.5286865	478.271637	2
352.003	10	Cbivi_3FTx_067; Cbivi_3FTx_047; Cbivi_3FTx_043; Cbivi_3FTx_089	Cbivi_3FTx_067; Cbivi_3FTx_047; Cbivi_3FTx_043; Cbivi_3FTx_089	32	99	FKLYVSR	954.5280762	478.2713	954.5286865	478.271637	2
352.004	10	Cbivi_3FTx_052; Cbivi_3FTx_038	Cbivi_3FTx_052; Cbivi_3FTx_038		99	FKIYVSR	954.5280762	478.2713	954.5286865	478.271637	2
351.001	10	Cbivi_3FTx_067; Cbivi_3FTx_047; Cbivi_3FTx_043; Cbivi_3FTx_089	Cbivi_3FTx_067; Cbivi_3FTx_047; Cbivi_3FTx_043; Cbivi_3FTx_089	32	99	FKLYVSR	968.5422974	485.2784	968.5443726	485.2794495	2
351.002	10	Cbivi_3FTx_052; Cbivi_3FTx_038	Cbivi_3FTx_052; Cbivi_3FTx_038		99	FKIYVSR	968.5422974	485.2784	968.5443726	485.2794495	2
351.003	10	Cbivi_3FTx_067; Cbivi_3FTx_047; Cbivi_3FTx_043; Cbivi_3FTx_089	Cbivi_3FTx_067; Cbivi_3FTx_047; Cbivi_3FTx_043; Cbivi_3FTx_089	32	99	FKLYVSR	968.5422974	485.2784	968.5443726	485.2794495	2
351.004	10	Cbivi_3FTx_052; Cbivi_3FTx_038	Cbivi_3FTx_052; Cbivi_3FTx_038		99	FKIYVSR	968.5422974	485.2784	968.5443726	485.2794495	2
355.001	10	Cbivi_3FTx_067; Cbivi_3FTx_047; Cbivi_3FTx_043; Cbivi_3FTx_089	Cbivi_3FTx_067; Cbivi_3FTx_047; Cbivi_3FTx_043; Cbivi_3FTx_089	32	62.2	FKLYVSR	1011.550049	506.7823	1011.550171	506.7823486	2
355.002	10	Cbivi_3FTx_052; Cbivi_3FTx_038	Cbivi_3FTx_052; Cbivi_3FTx_038		62.2	FKIYVSR	1011.550049	506.7823	1011.550171	506.7823486	2
355.003	10	Cbivi_3FTx_067; Cbivi_3FTx_047; Cbivi_3FTx_043; Cbivi_3FTx_089	Cbivi_3FTx_067; Cbivi_3FTx_047; Cbivi_3FTx_043; Cbivi_3FTx_089	32	62.2	FKLYVSR	1011.550049	506.7823	1011.550171	506.7823486	2
355.004	10	Cbivi_3FTx_052; Cbivi_3FTx_038	Cbivi_3FTx_052; Cbivi_3FTx_038		62.2	FKIYVSR	1011.550049	506.7823	1011.550171	506.7823486	2
353.001	10	Cbivi_3FTx_067; Cbivi_3FTx_047; Cbivi_3FTx_043; Cbivi_3FTx_089	Cbivi_3FTx_067; Cbivi_3FTx_047; Cbivi_3FTx_043; Cbivi_3FTx_089	32	95.5	FKLYVSR	1025.565308	513.7899	1025.565796	513.7901611	2
353.002	10	Cbivi_3FTx_052; Cbivi_3FTx_038	Cbivi_3FTx_052; Cbivi_3FTx_038		95.5	FKIYVSR	1025.565308	513.7899	1025.565796	513.7901611	2
530.001	10				67.4	GIEINCCTTDKCNR	1739.788696	870.9016	1739.738892	870.876709	2
530.002	10	Cbivi_3FTx_003; Cbivi_3FTx_067; Cbivi_3FTx_047; Cbivi_3FTx_043; Cbivi_3FTx_052; Cbivi_3FTx_038	Cbivi_3FTx_003; Cbivi_3FTx_067; Cbivi_3FTx_047; Cbivi_3FTx_043; Cbivi_3FTx_052; Cbivi_3FTx_038	47	67.4	GKAVKCCETNKCNK	1739.788696	870.9016	1739.775269	870.8949585	2
530.003	10	Cbivi_3FTx_003; Cbivi_3FTx_067; Cbivi_3FTx_047; Cbivi_3FTx_043; Cbivi_3FTx_052; Cbivi_3FTx_038	Cbivi_3FTx_003; Cbivi_3FTx_067; Cbivi_3FTx_047; Cbivi_3FTx_043; Cbivi_3FTx_052; Cbivi_3FTx_038	47	67.4	GKAVKCCETNKCNK	1739.788696	870.9016	1739.775269	870.8949585	2
530.004	10	Cbivi_3FTx_003; Cbivi_3FTx_067; Cbivi_3FTx_047; Cbivi_3FTx_043; Cbivi_3FTx_052; Cbivi_3FTx_038	Cbivi_3FTx_003; Cbivi_3FTx_067; Cbivi_3FTx_047; Cbivi_3FTx_043; Cbivi_3FTx_052; Cbivi_3FTx_038	47	67.4	GKAVKCCETNKCNK	1739.788696	870.9016	1739.775269	870.8949585	2
530.005	10	Cbivi_3FTx_003; Cbivi_3FTx_067; Cbivi_3FTx_047; Cbivi_3FTx_043; Cbivi_3FTx_052; Cbivi_3FTx_038	Cbivi_3FTx_003; Cbivi_3FTx_067; Cbivi_3FTx_047; Cbivi_3FTx_043; Cbivi_3FTx_052; Cbivi_3FTx_038	47	67.4	GKAVKCCETNKCNK	1739.788696	870.9016	1739.775269	870.8949585	2
362.001	11	Cbivi_3FTx_030; Cbivi_3FTx_032; Cbivi_3FTx_116; Cbivi_3FTx_031	Cbivi_3FTx_030; Cbivi_3FTx_032; Cbivi_3FTx_116; Cbivi_3FTx_031	1	99	LECYDTIFK	1187.552856	594.7837	1187.553223	594.7839355	2
364.001	11	Cbivi_3FTx_030; Cbivi_3FTx_032; Cbivi_3FTx_116; Cbivi_3FTx_031	Cbivi_3FTx_030; Cbivi_3FTx_032; Cbivi_3FTx_116; Cbivi_3FTx_031	1	99	LECYDTIFK	1230.555908	616.2852	1230.559082	616.2868042	2
365.001	11	Cbivi_3FTx_030; Cbivi_3FTx_032; Cbivi_3FTx_116; Cbivi_3FTx_031	Cbivi_3FTx_030; Cbivi_3FTx_032; Cbivi_3FTx_116; Cbivi_3FTx_031	1	99	LECYDTIFK	1244.575073	623.2948	1244.574707	623.2946167	2
365.002	11	Cbivi_3FTx_030; Cbivi_3FTx_032; Cbivi_3FTx_116; Cbivi_3FTx_031	Cbivi_3FTx_030; Cbivi_3FTx_032; Cbivi_3FTx_116; Cbivi_3FTx_031	1	99	LECYDTIFK	1244.575073	623.2948	1244.574707	623.2946167	2
365.003	11	Cbivi_3FTx_030; Cbivi_3FTx_032; Cbivi_3FTx_116; Cbivi_3FTx_031	Cbivi_3FTx_030; Cbivi_3FTx_032; Cbivi_3FTx_116; Cbivi_3FTx_031	1	99	LECYDTIFK	1244.575073	623.2948	1244.574707	623.2946167	2
365.006	11	Cbivi_3FTx_030; Cbivi_3FTx_032; Cbivi_3FTx_116; Cbivi_3FTx_031	Cbivi_3FTx_030; Cbivi_3FTx_032; Cbivi_3FTx_116; Cbivi_3FTx_031	1	99	LECYDTIFK	1244.575073	623.2948	1244.574707	623.2946167	2
361.001	11	Cbivi_3FTx_030; Cbivi_3FTx_032; Cbivi_3FTx_116; Cbivi_3FTx_031	Cbivi_3FTx_030; Cbivi_3FTx_032; Cbivi_3FTx_116; Cbivi_3FTx_031	1	99	LECYDTIFK	1244.575317	623.2949	1244.574707	623.2946167	2
366.001	11	Cbivi_3FTx_030; Cbivi_3FTx_032; Cbivi_3FTx_116; Cbivi_3FTx_031	Cbivi_3FTx_030; Cbivi_3FTx_032; Cbivi_3FTx_116; Cbivi_3FTx_031	1	72.1	LECYDTIFK	1287.581055	644.7978	1287.580566	644.7975464	2
363.001	11	Cbivi_3FTx_030; Cbivi_3FTx_032; Cbivi_3FTx_116; Cbivi_3FTx_031	Cbivi_3FTx_030; Cbivi_3FTx_032; Cbivi_3FTx_116; Cbivi_3FTx_031	1	99	LECYDTIFK	1301.597534	651.806	1301.596191	651.8053589	2
363.002	11	Cbivi_3FTx_030; Cbivi_3FTx_032; Cbivi_3FTx_116; Cbivi_3FTx_031	Cbivi_3FTx_030; Cbivi_3FTx_032; Cbivi_3FTx_116; Cbivi_3FTx_031	1	99	LECYDTIFK	1301.597534	651.806	1301.596191	651.8053589	2
363.003	11	Cbivi_3FTx_030; Cbivi_3FTx_032; Cbivi_3FTx_116; Cbivi_3FTx_031	Cbivi_3FTx_030; Cbivi_3FTx_032; Cbivi_3FTx_116; Cbivi_3FTx_031	1	99	LECYDTIFK	1301.595459	651.805	1301.596191	651.8053589	2
363.004	11	Cbivi_3FTx_030; Cbivi_3FTx_032; Cbivi_3FTx_116; Cbivi_3FTx_031	Cbivi_3FTx_030; Cbivi_3FTx_032; Cbivi_3FTx_116; Cbivi_3FTx_031	1	99	LECYDTIFK	1301.597534	651.806	1301.596191	651.8053589	2
363.005	11	Cbivi_3FTx_030; Cbivi_3FTx_032; Cbivi_3FTx_116; Cbivi_3FTx_031	Cbivi_3FTx_030; Cbivi_3FTx_032; Cbivi_3FTx_116; Cbivi_3FTx_031	1	99	LECYDTIFK	1301.597534	651.806	1301.596191	651.8053589	2
363.006	11	Cbivi_3FTx_030; Cbivi_3FTx_032; Cbivi_3FTx_116; Cbivi_3FTx_031	Cbivi_3FTx_030; Cbivi_3FTx_032; Cbivi_3FTx_116; Cbivi_3FTx_031	1	99	LECYDTIFK	1301.597534	651.806	1301.596191	651.8053589	2
369.001	11	Cbivi_3FTx_030; Cbivi_3FTx_026; Cbivi_3FTx_023; Cbivi_3FTx_022; Cbivi_3FTx_032; Cbivi_3FTx_020; Cbivi_3FTx_116; Cbivi_3FTx_114; Cbivi_3FTx_031; Cbivi_3FTx_027	Cbivi_3FTx_030; Cbivi_3FTx_026; Cbivi_3FTx_023; Cbivi_3FTx_022; Cbivi_3FTx_032; Cbivi_3FTx_020; Cbivi_3FTx_116; Cbivi_3FTx_114; Cbivi_3FTx_031; Cbivi_3FTx_027	18	99	GQNLCFYYFTWK	1682.764282	842.3894	1682.755127	842.3848267	2
370.001	11	Cbivi_3FTx_030; Cbivi_3FTx_026; Cbivi_3FTx_023; Cbivi_3FTx_022; Cbivi_3FTx_032; Cbivi_3FTx_020; Cbivi_3FTx_116; Cbivi_3FTx_114; Cbivi_3FTx_031; Cbivi_3FTx_027	Cbivi_3FTx_030; Cbivi_3FTx_026; Cbivi_3FTx_023; Cbivi_3FTx_022; Cbivi_3FTx_032; Cbivi_3FTx_020; Cbivi_3FTx_116; Cbivi_3FTx_114; Cbivi_3FTx_031; Cbivi_3FTx_027	18	54.7	GQNLCFYYFTWK	1683.681885	842.8482	1683.739136	842.8768311	2
376.001	12	Cbivi_3FTx_001	Cbivi_3FTx_001	13	99	TAQTCPDGQNFCYR	1716.69751	859.356	1716.698486	859.3565063	2
376.002	12	Cbivi_3FTx_001	Cbivi_3FTx_001	13	99	TAQTCPDGQNFCYRK	1716.69751	859.356	1716.698486	859.3565063	2
375.001	12	Cbivi_3FTx_001	Cbivi_3FTx_001	13	99	TAQTCPDGQNFCYR	1773.719238	887.8669	1773.719849	887.8672485	2
379.001	12	Cbivi_3FTx_001	Cbivi_3FTx_001	51	99	GVNIHCCATDNCN	1647.618896	824.8167	1647.618774	824.8166504	2
382.001	13	Cbivi_Kunitz_07	Cbivi_Kunitz_07	6	99	FCYLPPAK	994.4924927	498.2535	994.4946289	498.2545776	2
380.001	13	Cbivi_Kunitz_07	Cbivi_Kunitz_07	6	99	FCYLPPAK	1051.516724	526.7656	1051.516113	526.7653198	2
381.001	13	Cbivi_Kunitz_07	Cbivi_Kunitz_07	6	99	FCYLPPAKG	1108.535645	555.2751	1108.537598	555.276062	2
381.002	13	Cbivi_Kunitz_07	Cbivi_Kunitz_07	6	99	FCYLPPAK	1108.535645	555.2751	1108.537598	555.276062	2
383.001	13	Cbivi_Kunitz_07	Cbivi_Kunitz_07	32	99	CQEFLYGGCGGNENR	1742.676636	872.3456	1742.677734	872.3461304	2
385.001	14	Cbivi_3FTx_004; Cbivi_3FTx_007	Cbivi_3FTx_004; Cbivi_3FTx_007	15	99	SCPAGENVCFVK	1366.599854	684.3072	1366.600952	684.3077393	2
387.001	14	Cbivi_3FTx_004; Cbivi_3FTx_007	Cbivi_3FTx_004; Cbivi_3FTx_007	15	99	SCPAGENVCFVK	1409.606689	705.8106	1409.606812	705.8106689	2
387.002	14	Cbivi_3FTx_004; Cbivi_3FTx_007	Cbivi_3FTx_004; Cbivi_3FTx_007	15	99	SCPAGENVCFVK	1409.60791	705.8112	1409.606812	705.8106689	2
384.001	14	Cbivi_3FTx_004; Cbivi_3FTx_007	Cbivi_3FTx_004; Cbivi_3FTx_007	15	99	SCPAGENVCFVK	1423.623047	712.8188	1423.622437	712.8184814	2
384.002	14	Cbivi_3FTx_004; Cbivi_3FTx_007	Cbivi_3FTx_004; Cbivi_3FTx_007	15	99	SCPAGENVCFVK	1423.623047	712.8188	1423.622437	712.8184814	2
384.003	14	Cbivi_3FTx_004; Cbivi_3FTx_007	Cbivi_3FTx_004; Cbivi_3FTx_007	15	99	SCPAGENVCFVK	1423.623047	712.8188	1423.622437	712.8184814	2
384.004	14	Cbivi_3FTx_004; Cbivi_3FTx_007	Cbivi_3FTx_004; Cbivi_3FTx_007	15	99	SCPAGENVCFVK	1423.623047	712.8188	1423.622437	712.8184814	2
389.001	14	Cbivi_3FTx_004; Cbivi_3FTx_007	Cbivi_3FTx_004; Cbivi_3FTx_007	15	98.3	SCPAGENVCFVK	1424.610718	713.3126	1424.606445	713.3104858	2
389.002	14	Cbivi_3FTx_004; Cbivi_3FTx_007	Cbivi_3FTx_004; Cbivi_3FTx_007	15	98.3	SCPAGENVCFVK	1424.610718	713.3126	1424.606445	713.3104858	2
388.001	14	Cbivi_3FTx_004; Cbivi_3FTx_007	Cbivi_3FTx_004; Cbivi_3FTx_007	15	99	SCPAGENVCFVK	1466.627441	734.321	1466.628174	734.3214111	2
388.002	14	Cbivi_3FTx_004; Cbivi_3FTx_007	Cbivi_3FTx_004; Cbivi_3FTx_007	15	99	SCPAGENVCFVK	1466.627441	734.321	1466.628174	734.3214111	2
388.003	14	Cbivi_3FTx_004; Cbivi_3FTx_007	Cbivi_3FTx_004; Cbivi_3FTx_007	15	99	SCPAGENVCFVK	1466.628662	734.3216	1466.628174	734.3214111	2
388.004	14	Cbivi_3FTx_004; Cbivi_3FTx_007	Cbivi_3FTx_004; Cbivi_3FTx_007	15	99	SCPAGENVCFVK	1466.628662	734.3216	1466.628174	734.3214111	2
388.005	14	Cbivi_3FTx_004; Cbivi_3FTx_007	Cbivi_3FTx_004; Cbivi_3FTx_007	15	99	SCPAGENVCFVK	1466.628662	734.3216	1466.628174	734.3214111	2
386.001	14	Cbivi_3FTx_004; Cbivi_3FTx_007	Cbivi_3FTx_004; Cbivi_3FTx_007	15	99	SCPAGENVCFVK	1480.644531	741.3295	1480.643921	741.3292236	2
386.002	14	Cbivi_3FTx_004; Cbivi_3FTx_007	Cbivi_3FTx_004; Cbivi_3FTx_007	15	99	SCPAGENVCFVK	1480.644531	741.3295	1480.643921	741.3292236	2
386.003	14	Cbivi_3FTx_004; Cbivi_3FTx_007	Cbivi_3FTx_004; Cbivi_3FTx_007	15	99	SCPAGENVCFVK	1480.644531	741.3295	1480.643921	741.3292236	2
395.001	14	Cbivi_3FTx_008; Cbivi_3FTx_007	Cbivi_3FTx_008; Cbivi_3FTx_007	51	83.4	GMFGVNINCCTK	1408.622192	470.548	1408.622803	470.5481873	3
395.002	14	Cbivi_3FTx_113; Cbivi_3FTx_004	Cbivi_3FTx_113; Cbivi_3FTx_004		83.4	GMLGVNINCCTK	1408.622192	470.548	1408.626099	470.5493164	3
395.003	14	Cbivi_3FTx_113; Cbivi_3FTx_004	Cbivi_3FTx_113; Cbivi_3FTx_004		83.4	GMLGVNINCCTK	1408.622192	470.548	1408.626099	470.5493164	3
394.001	14	Cbivi_3FTx_008; Cbivi_3FTx_007	Cbivi_3FTx_008; Cbivi_3FTx_007	51	98.6	GMFGVNINCCTK	1456.62146	729.318	1456.626099	729.3203125	2
393.001	14	Cbivi_3FTx_008; Cbivi_3FTx_007	Cbivi_3FTx_008; Cbivi_3FTx_007	51	99	GMFGVNINCCTK	1458.605225	730.3099	1458.605347	730.3099976	2
392.001	14	Cbivi_3FTx_008; Cbivi_3FTx_007	Cbivi_3FTx_008; Cbivi_3FTx_007	51	99	GMFGVNINCCTK	1472.619873	737.3172	1472.621094	737.3178101	2
396.001	14	Cbivi_3FTx_008; Cbivi_3FTx_007	Cbivi_3FTx_008; Cbivi_3FTx_007	51	82.3	GMFGVNINCCTK	1499.630249	750.8224	1499.631958	750.8232422	2
399.001	15	Cbivi_3FTx_052; Cbivi_3FTx_038	Cbivi_3FTx_052; Cbivi_3FTx_038	1	99	IKCYNTPLPLIYK	1678.915039	560.6456	1678.911621	560.6444702	3
399.002	15	Cbivi_3FTx_052; Cbivi_3FTx_038	Cbivi_3FTx_052; Cbivi_3FTx_038	1	99	IKCYNTPLPLIYK	1678.915039	560.6456	1678.911621	560.6444702	3
400.001	15	Cbivi_3FTx_052; Cbivi_3FTx_038	Cbivi_3FTx_052; Cbivi_3FTx_038	1	99	IKCYNTPLPLIYK	1735.934082	579.652	1735.933105	579.6516724	3
400.002	15	Cbivi_3FTx_052; Cbivi_3FTx_038	Cbivi_3FTx_052; Cbivi_3FTx_038	1	99	IKCYNTPLPLIYK	1735.932617	868.9736	1735.933105	868.9738159	2
400.003	15	Cbivi_3FTx_052; Cbivi_3FTx_038	Cbivi_3FTx_052; Cbivi_3FTx_038	1	99	IKCYNTPLPLIYK	1735.932617	868.9736	1735.933105	868.9738159	2
400.004	15	Cbivi_3FTx_052; Cbivi_3FTx_038	Cbivi_3FTx_052; Cbivi_3FTx_038	1	99	IKCYNTPLPLIYK	1735.934082	579.652	1735.933105	579.6516724	3
405.001	15	Cbivi_3FTx_052; Cbivi_3FTx_038	Cbivi_3FTx_052; Cbivi_3FTx_038	3	99	CYNTPLPLIYK	1363.689697	682.8521	1363.68457	682.8496094	2
405.002	15	Cbivi_3FTx_052; Cbivi_3FTx_038	Cbivi_3FTx_052; Cbivi_3FTx_038	3	99	CYNTPLPLIYK	1363.688232	682.8514	1363.68457	682.8496094	2
406.001	15	Cbivi_3FTx_052; Cbivi_3FTx_038	Cbivi_3FTx_052; Cbivi_3FTx_038	3	99	CYNTPLPLIYK	1380.707886	691.3612	1380.711182	691.362854	2
406.002	15	Cbivi_3FTx_087	Cbivi_3FTx_087		99	PLPFFFQTCPK	1380.712524	691.3635	1380.690063	691.3522949	2
410.001	15	Cbivi_3FTx_052; Cbivi_3FTx_038	Cbivi_3FTx_052; Cbivi_3FTx_038	3	92.9	CYNTPLPLIYK	1381.712891	691.8637	1381.69519	691.8548584	2
409.001	15	Cbivi_3FTx_052; Cbivi_3FTx_038	Cbivi_3FTx_052; Cbivi_3FTx_038	3	99	CYNTPLPLIYK	1423.721436	712.868	1423.716919	712.8657837	2
408.001	15	Cbivi_3FTx_052; Cbivi_3FTx_038	Cbivi_3FTx_052; Cbivi_3FTx_038	3	99	CYNTPLPLIYK	1437.731445	719.873	1437.732666	719.8735962	2
408.002	15	Cbivi_3FTx_052; Cbivi_3FTx_038	Cbivi_3FTx_052; Cbivi_3FTx_038	3	99	CYNTPLPLIYK	1437.731445	719.873	1437.732666	719.8735962	2
408.003	15	Cbivi_3FTx_052; Cbivi_3FTx_038	Cbivi_3FTx_052; Cbivi_3FTx_038	3	99	CYNTPLPLIYK	1437.732666	719.8736	1437.732666	719.8735962	2
404.001	15	Cbivi_3FTx_052; Cbivi_3FTx_038	Cbivi_3FTx_052; Cbivi_3FTx_038	3	99	CYNTPLPLIYK	1437.732666	719.8736	1437.732666	719.8735962	2
411.001	15	Cbivi_3FTx_052; Cbivi_3FTx_038	Cbivi_3FTx_052; Cbivi_3FTx_038	3	90.9	CYNTPLPLIYK	1438.728027	720.3713	1438.716675	720.3656006	2
407.001	15	Cbivi_3FTx_052; Cbivi_3FTx_038	Cbivi_3FTx_052; Cbivi_3FTx_038	3	99	CYNTPLPLIYK	1494.754028	748.3843	1494.754028	748.3843384	2
407.002	15	Cbivi_3FTx_052; Cbivi_3FTx_038	Cbivi_3FTx_052; Cbivi_3FTx_038	3	99	CYNTPLPLIYK	1494.752319	748.3834	1494.754028	748.3843384	2
407.003	15	Cbivi_3FTx_052; Cbivi_3FTx_038	Cbivi_3FTx_052; Cbivi_3FTx_038	3	99	CYNTPLPLIYK	1494.754028	748.3843	1494.754028	748.3843384	2
407.004	15	Cbivi_3FTx_052; Cbivi_3FTx_038	Cbivi_3FTx_052; Cbivi_3FTx_038	3	99	CYNTPLPLIYK	1494.754028	748.3843	1494.754028	748.3843384	2
407.005	15	Cbivi_3FTx_052; Cbivi_3FTx_038	Cbivi_3FTx_052; Cbivi_3FTx_038	3	99	CYNTPLPLIYK	1494.754028	748.3843	1494.754028	748.3843384	2
426.001	16	Cbivi_Vespryn_0	Cbivi_Vespryn_0	30	99	TVENVGVPR	969.5218506	485.7682	969.524353	485.7694397	2
425.001	16	Cbivi_Vespryn_0	Cbivi_Vespryn_0	30	99	TVENVGVPR	1026.543091	514.2788	1026.545776	514.2801514	2
427.001	16	Cbivi_Vespryn_0	Cbivi_Vespryn_0	30	16.7	TVENVGVPR	1083.565674	542.7901	1083.567261	542.7908936	2
428.001	16	Cbivi_Vespryn_0; sp|F8RKW2|VESP_DRYCN	Cbivi_Vespryn_0; Vespryn-21 OS=Drysdalia coronoides OX=66186 PE=1 SV=1	39	65.1	VVPDNPERFSSSPCVLGSPGFR	2460.189209	821.0703	2460.185547	821.0691528	3
430.001	16	Cbivi_Vespryn_0; sp|F8RKW2|VESP_DRYCN; sp|P83234|VESP_OPHHA	Cbivi_Vespryn_0; Vespryn-21 OS=Drysdalia coronoides OX=66186 PE=1 SV=1; Ohanin OS=Ophiophagus hannah OX=8665 PE=1 SV=2	47	99	FSSSPCVLGSPGFR	1496.70813	749.3613	1496.708252	749.3613892	2
432.001	16	Cbivi_Vespryn_0; sp|F8RKW2|VESP_DRYCN; sp|P83234|VESP_OPHHA	Cbivi_Vespryn_0; Vespryn-21 OS=Drysdalia coronoides OX=66186 PE=1 SV=1; Ohanin OS=Ophiophagus hannah OX=8665 PE=1 SV=2	47	99	FSSSPCVLGSPGFR	1539.711914	770.8632	1539.713989	770.8642578	2
429.001	16	Cbivi_Vespryn_0; sp|F8RKW2|VESP_DRYCN; sp|P83234|VESP_OPHHA	Cbivi_Vespryn_0; Vespryn-21 OS=Drysdalia coronoides OX=66186 PE=1 SV=1; Ohanin OS=Ophiophagus hannah OX=8665 PE=1 SV=2	47	99	FSSSPCVLGSPGFR	1553.730225	777.8724	1553.729614	777.8721313	2
431.001	16	Cbivi_Vespryn_0; sp|F8RKW2|VESP_DRYCN; sp|P83234|VESP_OPHHA	Cbivi_Vespryn_0; Vespryn-21 OS=Drysdalia coronoides OX=66186 PE=1 SV=1; Ohanin OS=Ophiophagus hannah OX=8665 PE=1 SV=2	47	99	FSSSPCVLGSPGFR	1610.752319	806.3834	1610.751099	806.3828125	2
439.001	17	Cbivi_3FTx_023; Cbivi_3FTx_022; Cbivi_3FTx_020; Cbivi_3FTx_025; Cbivi_3FTx_024; Cbivi_3FTx_114; Cbivi_3FTx_027	Cbivi_3FTx_023; Cbivi_3FTx_022; Cbivi_3FTx_020; Cbivi_3FTx_025; Cbivi_3FTx_024; Cbivi_3FTx_114; Cbivi_3FTx_027	1	99	LECYDTPFK	1171.522217	586.7684	1171.521973	586.7682495	2
440.001	17	Cbivi_3FTx_023; Cbivi_3FTx_022; Cbivi_3FTx_020; Cbivi_3FTx_025; Cbivi_3FTx_024; Cbivi_3FTx_114; Cbivi_3FTx_027	Cbivi_3FTx_023; Cbivi_3FTx_022; Cbivi_3FTx_020; Cbivi_3FTx_025; Cbivi_3FTx_024; Cbivi_3FTx_114; Cbivi_3FTx_027	1	99	LECYDTPFK	1214.527466	608.271	1214.527832	608.2711792	2
437.001	17	Cbivi_3FTx_023; Cbivi_3FTx_022; Cbivi_3FTx_020; Cbivi_3FTx_025; Cbivi_3FTx_024; Cbivi_3FTx_114; Cbivi_3FTx_027	Cbivi_3FTx_023; Cbivi_3FTx_022; Cbivi_3FTx_020; Cbivi_3FTx_025; Cbivi_3FTx_024; Cbivi_3FTx_114; Cbivi_3FTx_027	1	99	LECYDTPFK	1228.543213	615.2789	1228.543457	615.2789917	2
437.002	17	Cbivi_3FTx_023; Cbivi_3FTx_022; Cbivi_3FTx_020; Cbivi_3FTx_025; Cbivi_3FTx_024; Cbivi_3FTx_114; Cbivi_3FTx_027	Cbivi_3FTx_023; Cbivi_3FTx_022; Cbivi_3FTx_020; Cbivi_3FTx_025; Cbivi_3FTx_024; Cbivi_3FTx_114; Cbivi_3FTx_027	1	99	LECYDTPFK	1228.543213	615.2789	1228.543457	615.2789917	2
437.003	17	Cbivi_3FTx_023; Cbivi_3FTx_022; Cbivi_3FTx_020; Cbivi_3FTx_025; Cbivi_3FTx_024; Cbivi_3FTx_114; Cbivi_3FTx_027	Cbivi_3FTx_023; Cbivi_3FTx_022; Cbivi_3FTx_020; Cbivi_3FTx_025; Cbivi_3FTx_024; Cbivi_3FTx_114; Cbivi_3FTx_027	1	99	LECYDTPFK	1228.543213	615.2789	1228.543457	615.2789917	2
437.004	17	Cbivi_3FTx_023; Cbivi_3FTx_022; Cbivi_3FTx_020; Cbivi_3FTx_025; Cbivi_3FTx_024; Cbivi_3FTx_114; Cbivi_3FTx_027	Cbivi_3FTx_023; Cbivi_3FTx_022; Cbivi_3FTx_020; Cbivi_3FTx_025; Cbivi_3FTx_024; Cbivi_3FTx_114; Cbivi_3FTx_027	1	99	LECYDTPFK	1228.543213	615.2789	1228.543457	615.2789917	2
437.005	17	Cbivi_3FTx_023; Cbivi_3FTx_022; Cbivi_3FTx_020; Cbivi_3FTx_025; Cbivi_3FTx_024; Cbivi_3FTx_114; Cbivi_3FTx_027	Cbivi_3FTx_023; Cbivi_3FTx_022; Cbivi_3FTx_020; Cbivi_3FTx_025; Cbivi_3FTx_024; Cbivi_3FTx_114; Cbivi_3FTx_027	1	99	LECYDTPFK	1228.540649	615.2776	1228.543457	615.2789917	2
437.006	17	Cbivi_3FTx_023; Cbivi_3FTx_022; Cbivi_3FTx_020; Cbivi_3FTx_025; Cbivi_3FTx_024; Cbivi_3FTx_114; Cbivi_3FTx_027	Cbivi_3FTx_023; Cbivi_3FTx_022; Cbivi_3FTx_020; Cbivi_3FTx_025; Cbivi_3FTx_024; Cbivi_3FTx_114; Cbivi_3FTx_027	1	99	LECYDTPFK	1228.543213	615.2789	1228.543457	615.2789917	2
506.001	17	Cbivi_3FTx_026	Cbivi_3FTx_026		99	LECYDSPFK	1271.547485	636.781	1271.549194	636.7819214	2
506.002	17	Cbivi_3FTx_026	Cbivi_3FTx_026		99	LECYDSPFK	1271.547485	636.781	1271.549194	636.7819214	2
506.003	17	Cbivi_3FTx_026	Cbivi_3FTx_026		99	LECYDSPFK	1271.547485	636.781	1271.549194	636.7819214	2
506.004	17	Cbivi_3FTx_026	Cbivi_3FTx_026		99	LECYDSPFK	1271.547485	636.781	1271.549194	636.7819214	2
438.001	17	Cbivi_3FTx_023; Cbivi_3FTx_022; Cbivi_3FTx_020; Cbivi_3FTx_025; Cbivi_3FTx_024; Cbivi_3FTx_114; Cbivi_3FTx_027	Cbivi_3FTx_023; Cbivi_3FTx_022; Cbivi_3FTx_020; Cbivi_3FTx_025; Cbivi_3FTx_024; Cbivi_3FTx_114; Cbivi_3FTx_027	1	99	LECYDTPFK	1285.563843	643.7892	1285.564941	643.7897339	2
438.002	17	Cbivi_3FTx_023; Cbivi_3FTx_022; Cbivi_3FTx_020; Cbivi_3FTx_025; Cbivi_3FTx_024; Cbivi_3FTx_114; Cbivi_3FTx_027	Cbivi_3FTx_023; Cbivi_3FTx_022; Cbivi_3FTx_020; Cbivi_3FTx_025; Cbivi_3FTx_024; Cbivi_3FTx_114; Cbivi_3FTx_027	1	99	LECYDTPFK	1285.563843	643.7892	1285.564941	643.7897339	2
438.003	17	Cbivi_3FTx_023; Cbivi_3FTx_022; Cbivi_3FTx_020; Cbivi_3FTx_025; Cbivi_3FTx_024; Cbivi_3FTx_114; Cbivi_3FTx_027	Cbivi_3FTx_023; Cbivi_3FTx_022; Cbivi_3FTx_020; Cbivi_3FTx_025; Cbivi_3FTx_024; Cbivi_3FTx_114; Cbivi_3FTx_027	1	99	LECYDTPFK	1285.563843	643.7892	1285.564941	643.7897339	2
438.004	17	Cbivi_3FTx_023; Cbivi_3FTx_022; Cbivi_3FTx_020; Cbivi_3FTx_025; Cbivi_3FTx_024; Cbivi_3FTx_114; Cbivi_3FTx_027	Cbivi_3FTx_023; Cbivi_3FTx_022; Cbivi_3FTx_020; Cbivi_3FTx_025; Cbivi_3FTx_024; Cbivi_3FTx_114; Cbivi_3FTx_027	1	99	LECYDTPFK	1285.563843	643.7892	1285.564941	643.7897339	2
438.005	17	Cbivi_3FTx_023; Cbivi_3FTx_022; Cbivi_3FTx_020; Cbivi_3FTx_025; Cbivi_3FTx_024; Cbivi_3FTx_114; Cbivi_3FTx_027	Cbivi_3FTx_023; Cbivi_3FTx_022; Cbivi_3FTx_020; Cbivi_3FTx_025; Cbivi_3FTx_024; Cbivi_3FTx_114; Cbivi_3FTx_027	1	99	LECYDTPFK	1285.563843	643.7892	1285.564941	643.7897339	2
444.001	17	Cbivi_3FTx_025; Cbivi_3FTx_024	Cbivi_3FTx_025; Cbivi_3FTx_024	18	99	GQNLCFSYFTWK	1549.700317	775.8574	1549.702393	775.8584595	2
443.001	17	Cbivi_3FTx_025; Cbivi_3FTx_024	Cbivi_3FTx_025; Cbivi_3FTx_024	18	99	GQNLCFSYFTWK	1606.72168	804.3681	1606.723877	804.3692017	2
451.001	17	Cbivi_3FTx_025; Cbivi_3FTx_024	Cbivi_3FTx_025; Cbivi_3FTx_024	35	85.4	GCAATCPVGYSNTHCCDTDRCNEK	2889.097412	723.2816	2889.099365	723.2821045	4
451.002	17	Cbivi_3FTx_025; Cbivi_3FTx_024	Cbivi_3FTx_025; Cbivi_3FTx_024	35	85.4	GCAATCPVGYSNTHCCDTDRCNEK	2889.097412	723.2816	2889.099365	723.2821045	4
452.001	17	Cbivi_3FTx_025; Cbivi_3FTx_024	Cbivi_3FTx_025; Cbivi_3FTx_024	35	72.9	GCAATCPVGYSNTHCCDTDRCNEK	2946.12085	737.5375	2946.12085	737.5374756	4
460.001	18	Cbivi_3FTx_014; Cbivi_3FTx_013	Cbivi_3FTx_014; Cbivi_3FTx_013	1	99	LVCIKDESIFPGNEK	1747.885864	583.6359	1747.88147	583.6344604	3
461.001	18	Cbivi_3FTx_014; Cbivi_3FTx_013	Cbivi_3FTx_014; Cbivi_3FTx_013	1	98.4	LVCIKDESIFPGNEK	1790.889526	896.452	1790.887329	896.4509277	2
461.002	18	Cbivi_3FTx_014; Cbivi_3FTx_013	Cbivi_3FTx_014; Cbivi_3FTx_013	2	98.4	VCIKDESIFPGNEK	1790.889526	896.452	1790.89856	896.456543	2
458.001	18	Cbivi_3FTx_014; Cbivi_3FTx_013	Cbivi_3FTx_014; Cbivi_3FTx_013	1	99	LVCIKDESIFPGNEK	1804.903442	602.6418	1804.902954	602.6416016	3
458.002	18	Cbivi_3FTx_014; Cbivi_3FTx_013	Cbivi_3FTx_014; Cbivi_3FTx_013	1	99	LVCIKDESIFPGNEK	1804.905029	903.4598	1804.902954	903.4587402	2
459.001	18	Cbivi_3FTx_014; Cbivi_3FTx_013	Cbivi_3FTx_014; Cbivi_3FTx_013	1	99	LVCIKDESIFPGNEK	1861.925171	621.649	1861.924438	621.6487427	3
462.001	18	Cbivi_3FTx_014; Cbivi_3FTx_013	Cbivi_3FTx_014; Cbivi_3FTx_013	1	32.9	LVCIKDESIFPGNEK	1918.94812	640.6567	1918.945923	640.6558838	3
467.001	18	Cbivi_3FTx_014; Cbivi_3FTx_013	Cbivi_3FTx_014; Cbivi_3FTx_013	44	99	KLPLENVECCSTDFCNR	2140.935791	714.6525	2140.934082	714.6519165	3
465.001	18	Cbivi_3FTx_014; Cbivi_3FTx_013	Cbivi_3FTx_014; Cbivi_3FTx_013	44	99	KLPLENVECCSTDFCNR	2197.958008	733.6599	2197.955566	733.6591187	3
465.002	18	Cbivi_3FTx_014; Cbivi_3FTx_013	Cbivi_3FTx_014; Cbivi_3FTx_013	44	99	KLPLENVECCSTDFCNR	2197.958008	733.6599	2197.955566	733.6591187	3
466.001	18	Cbivi_3FTx_014; Cbivi_3FTx_013	Cbivi_3FTx_014; Cbivi_3FTx_013	44	99	KLPLENVECCSTDFCNR	2254.980713	752.6675	2254.976807	752.6662598	3
466.002	18	Cbivi_3FTx_014; Cbivi_3FTx_013	Cbivi_3FTx_014; Cbivi_3FTx_013	44	99	KLPLENVECCSTDFCNR	2254.980713	752.6675	2254.976807	752.6662598	3
466.003	18	Cbivi_3FTx_014; Cbivi_3FTx_013	Cbivi_3FTx_014; Cbivi_3FTx_013	44	99	KLPLENVECCSTDFCNR	2254.980713	752.6675	2254.976807	752.6662598	3
466.004	18	Cbivi_3FTx_014; Cbivi_3FTx_013	Cbivi_3FTx_014; Cbivi_3FTx_013	44	99	KLPLENVECCSTDFCNR	2254.980713	752.6675	2254.976807	752.6662598	3
466.005	18	Cbivi_3FTx_014; Cbivi_3FTx_013	Cbivi_3FTx_014; Cbivi_3FTx_013	44	99	KLPLENVECCSTDFCNR	2254.980713	752.6675	2254.976807	752.6662598	3
466.006	18	Cbivi_3FTx_014; Cbivi_3FTx_013	Cbivi_3FTx_014; Cbivi_3FTx_013	44	99	KLPLENVECCSTDFCNR	2254.980713	752.6675	2254.976807	752.6662598	3
466.007	18	Cbivi_3FTx_014; Cbivi_3FTx_013	Cbivi_3FTx_014; Cbivi_3FTx_013	44	99	KLPLENVECCSTDFCNR	2254.980713	752.6675	2254.976807	752.6662598	3
466.008	18	Cbivi_3FTx_014; Cbivi_3FTx_013	Cbivi_3FTx_014; Cbivi_3FTx_013	44	99	KLPLENVECCSTDFCNR	2254.980713	752.6675	2254.976807	752.6662598	3
466.009	18	Cbivi_3FTx_014; Cbivi_3FTx_013	Cbivi_3FTx_014; Cbivi_3FTx_013	44	99	KLPLENVECCSTDFCNR	2254.980713	752.6675	2254.976807	752.6662598	3
466.01	18	Cbivi_3FTx_014; Cbivi_3FTx_013	Cbivi_3FTx_014; Cbivi_3FTx_013	44	99	KLPLENVECCSTDFCNR	2254.980713	752.6675	2254.976807	752.6662598	3
470.001	19	Cbivi_3FTx_006; Cbivi_3FTx_005	Cbivi_3FTx_006; Cbivi_3FTx_005	12	99	ETSQTCPSGQVLCIK	1745.808838	873.9117	1745.807617	873.9111328	2
470.002	19	Cbivi_3FTx_006; Cbivi_3FTx_005	Cbivi_3FTx_006; Cbivi_3FTx_005	12	99	ETSQTCPSGQVLCIK	1745.808838	873.9117	1745.807617	873.9111328	2
468.001	19	Cbivi_3FTx_006; Cbivi_3FTx_005	Cbivi_3FTx_006; Cbivi_3FTx_005	12	99	ETSQTCPSGQVLCIKR	1862.897217	621.973	1862.897827	621.9732056	3
469.001	19	Cbivi_3FTx_006; Cbivi_3FTx_005	Cbivi_3FTx_006; Cbivi_3FTx_005	12	99	ETSQTCPSGQVLCIKR	1901.908813	951.9617	1901.908813	951.9616699	2
469.002	19	Cbivi_3FTx_006; Cbivi_3FTx_005	Cbivi_3FTx_006; Cbivi_3FTx_005	12	99	ETSQTCPSGQVLCIKR	1901.908813	951.9617	1901.908813	951.9616699	2
469.003	19	Cbivi_3FTx_006; Cbivi_3FTx_005	Cbivi_3FTx_006; Cbivi_3FTx_005	12	99	ETSQTCPSGQVLCIKR	1901.908813	951.9617	1901.908813	951.9616699	2
471.001	19	Cbivi_3FTx_006; Cbivi_3FTx_005	Cbivi_3FTx_006; Cbivi_3FTx_005	12	98.5	ETSQTCPSGQVLCIKR	1919.917847	640.9799	1919.919312	640.9804077	3
478.001	20	Cbivi_Kunitz_34; Cbivi_Kunitz_31	Cbivi_Kunitz_34; Cbivi_Kunitz_31	41	99	FGGCIFNPNTFK	1400.654297	701.3344	1400.654663	701.3346558	2
477.001	20	Cbivi_Kunitz_34; Cbivi_Kunitz_31	Cbivi_Kunitz_34; Cbivi_Kunitz_31	41	99	FGGCIFNPNTFK	1457.675903	729.8452	1457.676147	729.8453369	2
482.001	20	Cbivi_Kunitz_34	Cbivi_Kunitz_34	53	99	TIEECKYICLG	1384.63562	693.3251	1384.636719	693.3256226	2
485.001	21	Cbivi_Kunitz_08	Cbivi_Kunitz_08	1	91.2	RPNFCNLPPVK	1383.710693	692.8626	1383.70813	692.8613281	2
485.002	21	Cbivi_Kunitz_08	Cbivi_Kunitz_08	1	91.2	RPNFCNLPPVK	1383.710693	692.8626	1383.70813	692.8613281	2
484.001	21	Cbivi_Kunitz_08	Cbivi_Kunitz_08	1	99	RPNFCNLPPVK	1397.72522	466.9157	1397.723755	466.9151917	3
487.001	21	Cbivi_Kunitz_08	Cbivi_Kunitz_08	1	49.4	RPNFCNLPPVKGPCK	1825.894897	609.6389	1825.907959	609.6432495	3
487.002	21	Cbivi_Kunitz_08	Cbivi_Kunitz_08	1	49.4	RPNFCNLPPVKGPCK	1825.894897	609.6389	1825.907959	609.6432495	3
483.001	21	Cbivi_Kunitz_08	Cbivi_Kunitz_08	1	99	RPNFCNLPPVKGPCK	1840.910889	461.235	1840.907593	461.2341919	4
483.002	21	Cbivi_Kunitz_08	Cbivi_Kunitz_08	1	99	RPNFCNLPPVKGPCK	1840.910889	461.235	1840.907593	461.2341919	4
486.001	21	Cbivi_Kunitz_08	Cbivi_Kunitz_08	1	69.1	RPNFCNLPPVKGPCK	1897.932495	475.4904	1897.929077	475.489563	4
486.002	21	Cbivi_Kunitz_08	Cbivi_Kunitz_08	1	69.1	RPNFCNLPPVKGPCK	1897.932495	475.4904	1897.929077	475.489563	4
491.001	21	Cbivi_Kunitz_08	Cbivi_Kunitz_08	27	99	LKECHEFIYGGCQGNANR	2151.957031	538.9965	2151.957764	538.9967651	4
492.001	21	Cbivi_Kunitz_08	Cbivi_Kunitz_08	27	99	LKECHEFIYGGCQGNANR	2194.964111	732.662	2194.963623	732.6618042	3
492.002	21	Cbivi_Kunitz_08	Cbivi_Kunitz_08	27	99	LKECHEFIYGGCQGNANR	2194.964111	732.662	2194.963623	732.6618042	3
489.001	21	Cbivi_Kunitz_08	Cbivi_Kunitz_08	27	99	LKECHEFIYGGCQGNANR	2208.977295	553.2516	2208.979248	553.2520752	4
489.002	21	Cbivi_Kunitz_08	Cbivi_Kunitz_08	27	99	LKECHEFIYGGCQGNANR	2208.977295	553.2516	2208.979248	553.2520752	4
489.003	21	Cbivi_Kunitz_08	Cbivi_Kunitz_08	27	99	LKECHEFIYGGCQGNANR	2208.977295	553.2516	2208.979248	553.2520752	4
489.004	21	Cbivi_Kunitz_08	Cbivi_Kunitz_08	27	99	LKECHEFIYGGCQGNANR	2208.977295	553.2516	2208.979248	553.2520752	4
493.001	21	Cbivi_Kunitz_08	Cbivi_Kunitz_08	27	99	LKECHEFIYGGCQGNANR	2251.986084	751.6693	2251.985107	751.6690063	3
493.002	21	Cbivi_Kunitz_08	Cbivi_Kunitz_08	27	99	LKECHEFIYGGCQGNANR	2251.986084	751.6693	2251.985107	751.6690063	3
493.003	21	Cbivi_Kunitz_08	Cbivi_Kunitz_08	27	99	LKECHEFIYGGCQGNANR	2251.986084	751.6693	2251.985107	751.6690063	3
493.004	21	Cbivi_Kunitz_08	Cbivi_Kunitz_08	27	99	LKECHEFIYGGCQGNANR	2251.986084	751.6693	2251.985107	751.6690063	3
490.001	21	Cbivi_Kunitz_08	Cbivi_Kunitz_08	27	99	LKECHEFIYGGCQGNANR	2266.003418	567.5081	2266.000732	567.5074463	4
490.002	21	Cbivi_Kunitz_08	Cbivi_Kunitz_08	27	99	LKECHEFIYGGCQGNANR	2266.003418	567.5081	2266.000732	567.5074463	4
490.003	21	Cbivi_Kunitz_08	Cbivi_Kunitz_08	27	99	LKECHEFIYGGCQGNANR	2266.003418	567.5081	2266.000732	567.5074463	4
490.004	21	Cbivi_Kunitz_08	Cbivi_Kunitz_08	27	99	LKECHEFIYGGCQGNANR	2266.001709	756.3411	2266.000732	756.3408813	3
490.005	21	Cbivi_Kunitz_08	Cbivi_Kunitz_08	27	99	LKECHEFIYGGCQGNANR	2266.001709	756.3411	2266.000732	756.3408813	3
490.006	21	Cbivi_Kunitz_08	Cbivi_Kunitz_08	27	99	LKECHEFIYGGCQGNANR	2266.001709	756.3411	2266.000732	756.3408813	3
490.007	21	Cbivi_Kunitz_08	Cbivi_Kunitz_08	27	99	LKECHEFIYGGCQGNANR	2266.001709	756.3411	2266.000732	756.3408813	3
495.001	22	Cbivi_Kunitz_19; Cbivi_Kunitz_18; Cbivi_Kunitz_16; Cbivi_Kunitz_24	Cbivi_Kunitz_19; Cbivi_Kunitz_18; Cbivi_Kunitz_16; Cbivi_Kunitz_24	1	99	RPSFCNLPVDIGR	1529.779541	510.9338	1529.777222	510.9330444	3
497.001	22	Cbivi_Kunitz_19; Cbivi_Kunitz_18; Cbivi_Kunitz_16; Cbivi_Kunitz_24	Cbivi_Kunitz_19; Cbivi_Kunitz_18; Cbivi_Kunitz_16; Cbivi_Kunitz_24	1	99	RPSFCNLPVDIGR	1572.78186	787.3982	1572.783081	787.3988037	2
497.002	22	Cbivi_Kunitz_19; Cbivi_Kunitz_18; Cbivi_Kunitz_16; Cbivi_Kunitz_24	Cbivi_Kunitz_19; Cbivi_Kunitz_18; Cbivi_Kunitz_16; Cbivi_Kunitz_24	1	99	RPSFCNLPVDIGR	1572.78186	787.3982	1572.783081	787.3988037	2
494.001	22	Cbivi_Kunitz_19; Cbivi_Kunitz_18; Cbivi_Kunitz_16; Cbivi_Kunitz_24	Cbivi_Kunitz_19; Cbivi_Kunitz_18; Cbivi_Kunitz_16; Cbivi_Kunitz_24	1	99	RPSFCNLPVDIGR	1586.801147	529.941	1586.798706	529.9401855	3
496.001	22	Cbivi_Kunitz_19; Cbivi_Kunitz_18; Cbivi_Kunitz_16; Cbivi_Kunitz_24	Cbivi_Kunitz_19; Cbivi_Kunitz_18; Cbivi_Kunitz_16; Cbivi_Kunitz_24	1	99	RPSFCNLPVDIGR	1643.818848	548.9469	1643.82019	548.9473267	3
496.002	22	Cbivi_Kunitz_19; Cbivi_Kunitz_18; Cbivi_Kunitz_16; Cbivi_Kunitz_24	Cbivi_Kunitz_19; Cbivi_Kunitz_18; Cbivi_Kunitz_16; Cbivi_Kunitz_24	1	99	RPSFCNLPVDIGR	1643.818848	548.9469	1643.82019	548.9473267	3
498.001	22	Cbivi_Kunitz_19; Cbivi_Kunitz_18; Cbivi_Kunitz_16; Cbivi_Kunitz_24	Cbivi_Kunitz_19; Cbivi_Kunitz_18; Cbivi_Kunitz_16; Cbivi_Kunitz_24	1	99	RPSFCNLPVDIGR	1643.820923	548.9476	1643.82019	548.9473267	3
502.001	22	Cbivi_Kunitz_19; Cbivi_Kunitz_18; Cbivi_Kunitz_16; Cbivi_Kunitz_24	Cbivi_Kunitz_19; Cbivi_Kunitz_18; Cbivi_Kunitz_16; Cbivi_Kunitz_24	33	93.7	FIFHGCGGNANR	1405.629639	469.5505	1405.630981	469.5509338	3
505.001		Cbivi_3FTx_026	Cbivi_3FTx_026		99	LECYDSPFK	1214.5271	608.2708	1214.527832	608.2711792	2
507.001		Cbivi_3FTx_026	Cbivi_3FTx_026		99	LECYDSPFK	1157.505493	579.76	1157.506348	579.760437	2
508.001		Cbivi_3FTx_026	Cbivi_3FTx_026		82	LECYDSPFK	1200.512817	601.2637	1200.512085	601.2633667	2
510.001					99	GCATLCPPNSTCCAANR	2022.81543	1012.415	2022.812866	1012.413696	2
511.001					99	GCATLCPPNSGCCAANR	1978.789917	990.4022	1978.786621	990.4005737	2
512.001					99	TVFLDPPR	1000.533875	501.2742	1000.53418	501.274353	2
513.001					99	TVFLDPPR	943.512085	472.7633	943.5126953	472.7636414	2
514.001					99	GCATLCPPNSTCCAANR	1965.787842	983.9012	1965.791382	983.9029541	2
515.001					99	GCATLCPPNSGCCAANR	1921.762085	961.8883	1921.765137	961.8898315	2
516.001					99	ILVTCEKGQNECYIR	1938.929199	647.317	1938.929199	647.3170166	3
517.001					99	APYNEENVSIDTNKR	1805.852539	602.9581	1805.85437	602.9587402	3
518.001					99	ILVTCEKGQNECYIR	1881.908081	628.31	1881.907715	628.3098145	3
519.001					99	GCATLCPPNSTCCAANR	1908.769043	955.3918	1908.769897	955.3922119	2
520.001					99	TVFLDPPR	986.5180664	494.2663	986.5185547	494.2665405	2
521.001					99	GCATLCPPNSGCCAANR	1864.74231	933.3784	1864.743652	933.3791504	2
522.001					99	GCTATCPVGYSHTHCCDTDKCNN	2714.031006	679.515	2714.003662	679.5081787	4
523.001					99	SGPPCGACPSACVK	1446.608032	724.3113	1446.605347	724.3099976	2
524.001					98.9	ILVTCEKGQNECYIR	1995.954224	666.3254	1995.950684	666.3241577	3
525.001					98.7	RECYQGDNPKTIVTCK	2138.97876	714.0001	2138.983643	714.0018311	3
526.001					97.7	ILVTCEKGQNECYIR	1995.951782	666.3245	1995.950684	666.3241577	3
527.001					95.7	RECYQGDNPKTIVTCKR	2295.083008	574.778	2295.084717	574.7785034	4
528.001					95.1	SLDLDSIIAEVK	1301.709717	651.8621	1301.707886	651.8612061	2
529.001					77.9	FCDKFFDFYHCLR	1853.805786	464.4587	1853.801758	464.4577332	4
531.001					61.6	KCPEGPGYVCCNTDYCNK	2220.88208	741.3013	2220.869629	741.2971802	3
532.001					42.2	IFLVRG	703.4370728	352.7258	703.4381104	352.7263184	2
533.001					42.1	MDAHPPRLFACSNK	1642.786865	822.4007	1642.770874	822.3927002	2
534.001					41.3	TVFLDPPR	1043.540649	522.7776	1043.540039	522.7772827	2
535.001					36.8	ILVTCEK	904.4678955	453.2412	904.468811	453.2416687	2
536.001					35.8	RAKYTQEGDACK	1425.669922	713.8422	1425.667114	713.8408203	2
537.001					33.6	MEYGRKIPCAAK	1438.719238	720.3669	1438.706055	720.3603516	2
538.001					33.2	RGQNLCYR	1023.454712	512.7346	1023.444397	512.7294922	2
539.001					30.2	TVFLDPPR	1057.555298	529.7849	1057.555664	529.7850952	2
540.001					20.9	GCAASCPVGYSHTHCCDTDKCNK	2684.036377	537.8146	2684.029541	537.8131714	5
541.001					18.6	TVFLDPPR	941.5300903	471.7723	941.4970703	471.7557983	2
542.001					16.5	TVFLDPPR	1114.576416	558.2955	1114.577148	558.2958374	2
