# Supplementary material for: Electric Blue: Molecular Evolution of Three-Finger Toxins in the Long-Glanded Coral Snake Species Calliophis bivirgatus
Source: Toxins (Basel). 2021 Feb 8;13(2):124. doi: 10.3390/toxins13020124 (PMC7915963; doi:10.3390/toxins13020124)
Supplement: Supplementary file 1 [file toxins-13-00124-s001.zip › supplementary/Cbivi_8cys_nuc.nexus]

#NEXUS

BEGIN DATA;
DIMENSIONS  NTAX=134 NCHAR=327;
FORMAT DATATYPE=DNA GAP=- MISSING=?;
MATRIX

Cbivi_3FTx_045                                ATGAAAACTCTACTGCTGACTTTGGTGGTTTTGACAATCGTGTGCGTGGACTTAGGACACACCAGGGATTGT------TACGAAGGAGACAAGCCTAAAACCGTTGTGAAATGT---AAAATAGGGGAGAACCTATGCTTTACAACGATTTTATCT------------------------GACAAAACGATCAGGGGATGTGCTCATCGTTGC------CCTCCAAAGTCTTCC---------------------TGTTGCGCAGCAAACAGG---TGCAACAGATTC---------------------------------------
Cbivi_3FTx_040                                ATGAAAACTCTGCTGCTGACCTTGGTGGTGGTGACAATCGTGTGCCTGGACTTAGGACACACCAGGGATTGT------TACCAAGGAGACAAGCCTAAAATCGTTGTGAGATGT---AAAAGAGAAGAGCACCTATGCTTTAAAACGATTTTACCT------------------------GACAAAGTGGTTAGGGGATGTACTTCTGAATGC------CCTCCATATACTCCC---------------------TGTTGCGCAGCAAACAGA---TGCAATGGA------------------------------------------
Cbivi_3FTx_005                                ATGAAAACTCTGCTGCTGACCTTGGTGGTGGTGACAATCCTGTGCCTGGACTTAGGATACACCAGGAAATGTCTCAAAAAGTACACCCCGGTTCGTGAAACCTCTCAGACTTGT---CCAAGTGGGCAGGTCCTATGCATTAAAAGGTGGAAGAGTCATAAATCAGGA------------AATAAATTCTTCAGGGGATGTGCTGCTGCTTGT------CCTAAACCGAAACAC---AATGAGAACATTCAG---TGTTGTGCAAAAGACAAT---TGCAACAAA------------------------------------------
Cbivi_3FTx_012                                ATGAAAACTTTGCTGCTGACCTTGGTGGTGGTGACAATCGTGTGCCTGGACTTAGGACACACCAGGAAATGT------TACCAAGGAGGCAACCCTAAAACCATTGTGACTTGT---CAAAAGGGGGAGAACCTATGCTATAAAAAGACTTTACCA------------------------AAACAAACGCTCAGGGGTTGTGGTACTATTTGC------CCTCCGCCTTCTGCC---------------------TGTTGCGCAGCAGACAGA---TGCAACGAT------------------------------------------
Cbivi_3FTx_058                                ATGAAAACTCTGCTGCTGACCTTGGTGGTGGTGACAATCGTGTGCCTGGACTTAGGACACACCAGGAAATGT------TACCAAGGAGGCAACCCTAAAACCATTATGACTTGT---AAAAGAGGGCAGAGCCTATGCTTTAAAAAGTTTTTACCT------------------------CCCCCGACGTTGAGGGGATGTGCTCATCGTTGC------CCTCCAAATTCTGCC---------------------TGTTGTGCAGCGAACAGA---TGCAACACA------------------------------------------
Cbivi_3FTx_074                                ATGAAAACTCTGCTGCTGTCCTTGGTGGTGGTGACAATCGTGTGCCTGGACTTAGGACACACCAGGAAATGT------TACCAAGGAGACAACCCTATAACCATTGTGACTTGT---AAAAGAGGGCAGAGCCTATGCTATAGAAAGGTTTTACCT------------------------CCCCCGACGTTGAGGGGATGTGCTCATCGTTGC------CCTCCAAATTCTGTC---------------------TGTTGTGCAGCGAACAGA---TGCAACAGG------------------------------------------
Cbivi_3FTx_002                                ATGAAAACTCTGCTGCTGACCTTCGTGGTGGTGACATTCCTGTGCCTGGACTTGGGATACACCAGGAAATGTTGCTCCTATCAGTCATCGACTCGTAAAACCACTAAAATTTGT---CCAGATGGGGAGGACGTTTGCTATGGAAAGACTTCGGTTGGTCCATCTGGTCCCGTCGGAAGAACGGTACTCGAACTGGGATGTGCTGCTACTTGC------CCTTCAAGGACGCTC---GGTGTCAACATTAGG---TGTTGCAAAAAAGACAAA---TGCAACTGTGGC---------------------------------------
Cbivi_3FTx_004                                ATGAAAACTCTGCTGCTGACCTTGGTGGTGGTGACAATCCTGTGCCTGGACTTAGGATACACCAGGGAATGTTGCTCT---TCTGAGTCGAGTCCTAAAACCAGTAAAAGTTGT---CCAGCTGGGGAGAATGTTTGCTTTGTAAAGACTTTGGTTGCTCCAGTTGGTCCCACCGGAAAAAAGGTACTCGAACGTGGATGTGCTGCTACTTGC------CCTAAAGGGATGCTC---GGTGTCAACATTAAT---TGTTGCACAAAAGACAAA---TGCAACTGTGGCTACATTCAT------------------------------
Cbivi_3FTx_008                                ATGAAAACTCTGCTGCTGACCTTGGTGGTGGTGACAATCCTGTGCCTGGACTTAGGATACACCAGGGAATGTTGC---TATTCTGAGTCGAGTCCTAAAACCAGTAAAGGTTGT---CCAGCTGGGGAGAATGTTTGCTTTGTAAAGACTTTGGTTGCTCCAGTTGGTCCCACCGGAAAAAAGGTACTCGAACGTGGATGTGCTGCTACTTGC------CCTAAAGGGATGTTC---GGTGTCAACATTAAT---TGTTGCACAAAAGACAAA---TGCAACTGTGGCTACATTCAT------------------------------
Cbivi_3FTx_018                                ATGAAAACTCTGCTGCTGACCTTGGTGGTGGTGACAATCCTGTGCCTGGACTTAGGATACACCAGGGAATGTTGC---TATTCTGAGTCGAGACCTAAAACCAGTAAAGGTTGT---CCAGCTGGGGAGAATGATTGCTATGTAAAGACTTTGGTTGCTCCAGTTGGTCGCACCGGAAAAAAGGTACTCGTAGGTGGATGTGCTGCTACTTGC------GCTAATGGGATGCTC---GGTGTCAACTTTTAT---TGTTGCACAAAAGACATA---TGCAACTGTGTCTACATTCAT------------------------------
Cbivi_3FTx_075                                ATGAAAACTTTGCTGCTGACCTTGGTGGTGGTGACAATCGTGTGCCTGGACTTAGGACACACCAGGGAATGT------TACCAAGGAGACAACCCTAAAACCATTGTGACTTGT---AAAAGAGGGCAGAACCTATGCTATAGAACGGTTTTACCT------------------------TCCAAAACTGTCAGGGGATGTGCTACTCTTTGC------CCTCCAAATTCTACA---------------------TGTTGTGCAGCGAACAGA---TGCAACAGA------------------------------------------
Cbivi_3FTx_086                                ATGAAAACCCTGCTGCTGACCTTGGTGGTGGTGACAATCGTGTGCCTGGACTTAGGACACACCAGGGAATGT------TACCAAGGAGACAACCCTAAAACCATTGTGACTTGT---AAAAGAGGGCAGAACCTATGCTATAGAACGATTTTACCT------------------------TCCAAAACTGTCAGGGGATGTGCTACTCTTTGC------CCTCCAAATTCTGGA---------------------TGTTGTGCAGCGAACAGA---TGCAACAGA------------------------------------------
Cbivi_3FTx_098                                ATGAAAACTCTACTGCTGACTTTGGTGGTTTTGACAATCGTGTGCGTGGACTTAGGATACACCAGGGAATGT------TACCAAGGAGACGACCCTAAAACCGTTGTGAAATGT---GAAAAAGGGCAGAACCTATGCTATAGAAAGACTTTACCA------------------------AAACAAACGCTCAGGGGATGTGCTACTATTTGC------CCTCCAACTTATGCC---------------------TGTTGCGCAGCAAACAGA---TGCAACGCA------------------------------------------
Cbivi_3FTx_037                                ATGAAAACTCTGCTGCTGACCTTGGTGGTGGTGACAATCGTGTGCCTGGACTTAGGACACACCAGGGAATGT------TACCAAGGAGACAACCCTAAAACCATTGTGACTTGT---CCAAAAGGGCACCACTTATGCTATAAAAAGACTTATACCAATCCT------------------AAGAGAACGATCAGGGGATGTGCTTCTCGTTGC------CCTTCAGATTATAGC---------------------TGTTGCGCAGCAAACAAA---TGCAACAAA------------------------------------------
Cbivi_3FTx_115                                ATGAAAACTCTGCTGCTGACCTTGGTGGTGGTGACAATCGTGTGCCTGGACTTAGGACACACCAGGGAATGT------TACCAAGGAGACAACCCTAAAACCATTGTGACTTGT---CCAAAAGGGCACCACTTATGCTATAAAAAGACTTATACCAATCCT------------------AAGAGAACGATCAGGGGATGTGCTTCTCGATGC------CCTACAGATTATAGC---------------------TGTTGCGCAGCAAATAAA---TGCAACAAA------------------------------------------
Cbivi_3FTx_016                                ATGAAAACTCTGCTGCTGACCTTGGTGGTGGTGACAATCCTGTGCCTGGATTTAGGATACACCCTAGAATGC------TACGACACAATATTTAAATGGCACACTATGACTTGT---CCAGAGGGGCAGAATTTATGCTTTTATTATTTTACCTGGAGA---------------------ATTTTCCTCGTCAGGGGATGTACTGCTACTTGC------CCTGTAGGTTATTCG---CACACTCAT---------TGTTGTGATACAGACAAA---TGCAACAAT------------------------------------------
Cbivi_3FTx_029                                ATGAAAACTCTGCTGCTGACCTTGGTGGTGGTGACTATCCTGTGCCTGGACTTAGGATACACCCTAGAATGC------TACGACACAATATTTAAATGGCACACTATGACTTGT---CCAGAGGGGCAGAATTTATGCTTTTATTATTTTACCTGGAGA---------------------ATTTTCCTCGTCAGGGGATGTGCTGCTACTTGC------CCTGTAGGTTATTCG---CACACTCAT---------TGTTGTGATACAGACTAT---TGCAACAAA------------------------------------------
Cbivi_3FTx_034                                ATGAAAACTCTGCTGCTGACCTTGGTGGTGGTGACTATCCTGTGCCTGGACTTAGGATACACCCTAGAATGC------TACGACACAATATTTAAATGGCACACTATGACTTGT---CCAAAGGGGCAGAATTTATGCTTTTATTATTTTACCTGGAGA---------------------ATTTTCCTCGTCAGGGGATGTGCTGCTTCTTGC------CCTGTAGGTTATTCG---CACACTCAT---------TGTTGTGATACAGACAAA---TGCAACAAA------------------------------------------
Cbivi_3FTx_116                                ATGAAAACTCTGCTGTTGACCTTGGTGGTGGTGACAATCCTGTGCCTGGATTTAGGATACACCCTAGAATGC------TACGACACAATATTTAAATGGCACACTATGACTTGT---CCAAAGGGGCAGAATTTATGCTTTTATTATTTTACCTGGAAA---------------------ATTATCCTCGTCAGGGGATGTGCTGCTACTTGC------CCTGTAGGTTATTCG---CACACTCAT---------TGTTGTGATACAGACAAA---TGCAACAAA------------------------------------------
Cbivi_3FTx_031                                ATGAAAACTCTGCTGCTGACCTTGGTGGTGGTGACTATCCTGTGCCTGGACTTAGGATACACCCTAGAATGC------TACGACACAATATTTAAATGGCACACTATGACTTGT---CCAAAGGGGCAGAATTTATGCTTTTATTATTTTACCTGGAAA---------------------ATTATCCTCGTCAGGGGATGTGCTGCTACTTGC------CCTGTAGGTTATTCG---CACACTCAT---------TGTTGTGATACAGACAAA---TGCAACAAT------------------------------------------
Cbivi_3FTx_032                                ATGAAAACTCTGCTGCTGACCTTGGTGGTGGTGACTATCCTGTGCCTGGACTTAGGATACACCCTAGAATGC------TACGACACAATATTTAAATGGCACACTATGACTTGT---CCAAAGGGGCAGAATTTATGCTTTTATTATTTTACCTGGAAA---------------------ATTATCCTCGTCAGGGGATGTGCTGCTACTTGC------CCTGTAGGTTATTCG---CACACTCAT---------TGTTGTGATACAGACTAT---TGCAACAAA------------------------------------------
Cbivi_3FTx_020                                ATGAAAACTCTGCTGCTGACCTTGGTGGTGGTGACTATCCTGTGCCTGGACTTGGGATACACCCTAGAATGT------TACGACACACCATTTAAATGGCACACTATGACTTGT---CCAAAGGGGCAGAATTTATGCTTTTATTATTTTACCTGGAAA---------------------TTTATCTTCGTCAGGGGATGTGCTGCTACTTGC------CCTGTAGGTTATTCG---CACACTCAT---------TGTTGTAATACAGACAAA---TGCAACGAGAAAAAA------------------------------------
Cbivi_3FTx_022                                ATGAAAACTCTGCTGCTGACCTTGGTGGTGGTGACTATCCTGTGCCTGGACTTAGGATACACCCTAGAATGT------TACGACACACCATTTAAATGGCACACTATGACTTGT---CCAAAGGGGCAGAATTTATGCTTTTATTATTTTACCTGGAAA---------------------ATTATCCTCGTCAGGGGATGTGCTGCTACTTGC------CCTGTAGGTTATTCA---CACACTCAT---------TGTTGTAATACAGACAAA---TGCAACGAGAAACAA------------------------------------
Cbivi_3FTx_024                                ATGAAAACTCTGCTGTTGACCTTGGTGGTGGTGACAATCCTGTGCCTGGACTTAGGATACACCCTAGAATGT------TACGACACACCATTTAAATGGCACACTATGACTTGT---CCAAAGGGGCAGAATTTATGCTTTTCTTATTTTACCTGGAAA---------------------GGAATCCTCGTCAGGGGATGTGCTGCTACTTGC------CCTGTAGGTTATTCG---AACACTCAT---------TGTTGTGATACAGACAGA---TGCAACGAGAAA---------------------------------------
Cbivi_3FTx_025                                ATGAAAACTCTGCTGCTGACCTTGGTGGTGGTGACTATCCTGTGCCTGGACTTGGGATACACCCTAGAATGT------TACGACACACCATTTAAATGGCACACTATGACTTGT---CCAAAGGGGCAGAATTTATGCTTTTCTTATTTTACCTGGAAA---------------------GGAATCCTCGTCAGGGGATGTGCTGCTACTTGC------CCTGTAGGTTATTCG---AACACTCAT---------TGTTGTGATACAGACAGA---TGCAACGAGAAA---------------------------------------
Cbivi_3FTx_046                                ATGAAAACTCTGCTGTTGACCTTGGTGGTGGTGACAATTGTGTGCCTAGACTTAGGAGACACCCTAATATGT------TACAAAACAAAAAGTCCTGAAGTCTTTGTGACTTGT---AAAGGAAGGGAGAAGTATTGCTATAAAGAGAGCTATATGGTTTTTCCACTTGTT---------TACAGTTACCATAGGGGATGTACTGAATATTGCAGTAATCCTAATAGTTCTCAG---------------------TGTTGCGCAACAGACAAA---TGCAACAAA------------------------------------------
Cbivi_3FTx_079                                ATGAAAACTCTGCTGTTGACCTTGGTGGAGGTGACAATTGTGTGCCTAGACTTAGGAGACACCCTAATATGT------TACAAAACAAAAAGTCCTGAAGTCTTAGTGACTTGT---AAAGGAAGGGAGAAGTATTGCTATAAAGAGAGCTATATGGTTTTTCCACTTGTT---------AACAGTTACCATAGGGGATGTACTGAATATTGCAGAAATCCTAATAGTTCTCAG---------------------TGTTGCGCAACAGACAAA---TGCAACAAA------------------------------------------
Cbivi_3FTx_085                                ATGAAAACTCTGCTGCTGACCTTCGTGGTGGTGACATTCCTGTGCCTGGACTTGGGATACACCCTAATATGT------TACAACACACCAATTAAATGGATCTCTAAGACTTGT---GCACCGGAGGAGAAAGTATGCTATTTTGGGAGTGTCATGCAA---------------------ATGTTCCTCATCAGGGGATGTGCTGAAAAATGC------CCTAAAGGGTATGGG---------------------TGTTGTAGAACAGACTAT---TGCAACAAA------------------------------------------
Cbivi_3FTx_081                                ATGAAAACTCTGCTGCTGACCTTGGTGGTGGTGACTATCCTGTGCCTGGACTTAGGATACACCCTAATATGT------TACAACACACCAATTAAATGGATCTCTAAGACTTGT---GCACCGGAGGAGAAAGTATGCTATTTTGGGAGTGTCATGCAA---------------------ATGTTCCTCATCAGGGGATGTGCTGAAAAATGC------CCTAAAGGGTATGGG---------------------TGTTGTAGAACAGACTAT---TGCAACAAA------------------------------------------
Cbivi_3FTx_003                                ATGAAAACTCTGCTGCTGACCTTGGTGGTGGTGACTATCCTGTGCTTGGACTTAGGATACACCCTAATATGT------TACAACACACCATTGAAAGACATCTCTAAGACTTGT---GCAGAGGGTGAGAACCTTTGCTATTATGGGAGAAAGGATGCTATATGGAAC------------ATGTACTACATCAGGGGATGTACTGATAAATGC------CCTAAAGGAAAGGCG---------GTTAAG------TGTTGTGAAACAAACAAA---TGCAACAAA------------------------------------------
Cbivi_3FTx_009                                ATGAAAACTCTGCTGCTGACCTTGGTGGTGGTGACTATCCTGTGCTTGGACTTAGGATACACCCTAATATGT------TACAACACACCATTGAAAGACATCTCTAAGACTTGT---GCAGAGGGTGAGAACCTTTGCTATTATGGGAGAAAGGATGCTATATGGAAC------------ATGTACTACATCAGGGGATGTGCTGATAAATGC------CCTGAAGGGTATGCG---------------------TGTTGTAAAACAGACTAT---TGCAACAAACCTGGA------------------------------------
Cbivi_3FTx_011                                ATGAAAACTCTGCTGCTGACCTTGGTGGTGGTGACTATCCTGTGCTTGGACTTAGGATACACCCTAATATGT------TACAACACACCATTGAAAGACATCTCTAAGACTTGT---GCAGAGGGTGAGAACCTTTGCTATTATGGGAGAAAGGATGCTATATGGAAC------------ATGTACTACATCAGGGGATGTGCTGATAAATGC------CCTGAAGGGTATGCG---------------------TGTTGTAAAACAGACTAT---TGCAACAAACAGGGAAAAAACCCCCTA------------------------
Cbivi_3FTx_013                                ATGAAAACTCTGCTGCTAACCTTGGTGGTGGTGACAATCGTGTGCCTGGACTTAGGATACACCTTGGTATGTATCAAAGACGAATCAATTTTTCCAGGCAATGAAAAA---TGT---CTATATTGGCAGAAGGTATGCTATAAAAGATGGTACCTAGGACGT---------------------AGTCCCACCAGAGGATGTGATGTTACTTGC------CCTAGAAAGTTGCCC------TTAGAGAATGTTGAGTGTTGCTCAACAGACTTT---TGCAACCGT------------------------------------------
Cbivi_3FTx_017                                ATGAAAACTCTGCTGCTGACCTTGGTGGTGGTAACAATCATATGTCTGGACATAGGAGATACTCTAGTATGT------CACAAGGGAATATTTCTTAGGGAAACTGTGACTTGT---CCAGAAGGGGAGAACCTATGCTATACAAGGACTGTTCCGACTCCTTCACATAGT---------TACGTGATCTTCGGGGGATGTACTGATACTTGC------ACTCTAAAACATATA------CGTGTG---------TGTTGCAGAACAGACAAA---TGCAACAGA------------------------------------------
Cbivi_3FTx_057                                ATGAAAACTCTGCTGCTGACCTTGGTGGTGGTAACAATCATATGTCTGGACATAGGAGATACTCTAGTATGT------CACAAGGGATTATTTCTTAGGGAAACTATGACTTGT---CCAGAAGGGGAGAACCTATGCTATACAAAGACTGTTCCGACTCCTACACATCAT---------TACGTGATCTTCGGGGGATGTATTGATAGTTGC------CCTAAATCTTGGGAC------TATGTG---------TGTTGCAGAACAGACAAA---TGCAACAGA------------------------------------------
Cbivi_3FTx_036                                ATGAAAACTCTGCTGCTGACCTTGGTGGTGGTGACAATCCTGTGCCTGGACTTAGGATACACCCTAAAATGT------TACAACACAATATTTCCTGCAATCTATAAGACTTGT---CCAAAGGGGCAGAACCTATGCTATCTCAAGAGGCAAAGATTTGATTATCTCGTA---------ATTCTAGTATCCAGGGGATGTACTGATAAATGC------CCTAAAGATGGTGTG---------------------TGTTGTAATACAGACAAA---TGCAACGTC------------------------------------------
Cbivi_3FTx_095                                ATGAAAACTCTGCTGCTGACCTTGGTGGTGGTGACAATCCTGTGCCTGGACTTAGGAAGCACCCTAAAATGT------TACAACACACCATTTCCTTTGATCTATAAGACTTGT---TCAGCGGAGAAGAACCTATGCTATCAAAACACTTATCATGTGGGGAAATTTATA---------ACTGTAGTAACCAGGGGATGTACTGATAAATGC------CTTAAAGACTACAAG---------------------TGTTGTAATACAGACAAA---TGCAACAAA------------------------------------------
Cbivi_3FTx_015                                ATGAAACCTCTGCTGCTGACCTTGGTGGTGGTGGCAATCGTGTGCCTGGACTTAGGATACACCCTAAAATGT------TACAGCACACCGATTTCTGTTATCACTGAGACTTGT---CCAAAGGGGATGAATCTATGCTATGGAAAGTTTCATTTTGGGAAATTTAAA------------ATTTTCAGAACCAGGGGATGTACTGATAAATGC------CCTCCAGGACCGGGA------ACTATA---------TGTTGTGATACGAACAAA---TGCAACAAA------------------------------------------
Cbivi_3FTx_044                                ATGAAAACTCTGCTGCTGACCTTGGTGGTGGTGACAATCCTGTGCCTGGATTTAGGAAACACCCTAAAATGT------TACTACACAGGAATTGGAAAGGTCTATATGACTTGT---CCAAAGGAGCAAAACATATGCTATTATGGGCGTATCAAGAAACTG------------------TTCCAGTAC---AGGGGATGTGCTAAAAAATGC------CCTGAAGGACCGGGC------TATGTG---------TGTTGTAATACAGACTAT---TGCAACAAA------------------------------------------
Cbivi_3FTx_068                                ATGAAAACTCTACTGCTGACCTTGGTGGTGGTGACAATCATGTGCCTGGACTTAGGGTACACCCTTAAATGT------TACGAAGGACGCGTCACTTCAGCCATTGTGACTTGT---GAAAAAGGGATGAACATATGCGCGAAAATTATTGGAAATTCTGTG------------------TTCTATACC---AGAAAATGTGCTGCTACTTGC------CCTGTAGGTTATTCG---AACACTCAT---------TGTTGTGATACAGACAGA---TGCAACGAGAAA---------------------------------------
Cbivi_3FTx_082                                ATGAAAACTCTACTGCTGACCTTGGTGGTGGTGACAATCATGTGCCTGGACTTAGGGTACACCCTTAAATGT------TACGAAGGACGCGTCACTTCAGCCATTGTGACTTGT---GAAAAAGGGATGAACATATGCGCGAAAATTATTGGAAATTCTGTG------------------TTCTATACC---AGAAAATGTGCTGCTACTTGC------CCTGATAGAAAATAT---------GTTGAT------TGTTGCTCAACAGACCTC---TGCAACGCA------------------------------------------
Cbivi_3FTx_107                                ATGAAAACTCTGCTGCTGACCTTGGTGGTGGTGACAATCATGAGCCTGGACTTAGGGTACACCCTTAAATGT------AACGAAGGACGCGTCACTTCAGCCATTGTGCCTTGT---GAAAAAGGGATGAACAGATGCGCGAAAATTATTGGAAATTCTGTG------------------ATCTATACC---AGAAAATGTGCTGCTACTTGC------CATGATAGAAAATAT---------GTTGAT------TGTTGCTCAACTGACCTC---TGCAACGCA------------------------------------------
Cbivi_3FTx_038                                ATGAAAACTCTGCTGCTGACCTTGGTGGTGGTGACAATCCTGTGCCTGGACTTAGGATACACCATAAAATGT------TACAACACACCACTTCCTTTGATCTATAAGACTTGT---CCAGAGGGGAAGAACCAATGCTATCAAAAGTCTTTTAAAATTGGGAAATTTAAA---------ATTTATGTCTCCAGGGGATGTACTGATAAATGC------CCTAAAGGAAAGGCG---------GTTAAG------TGTTGTGAAACAAACAAA---TGCAACAAA------------------------------------------
Cbivi_3FTx_067                                ATGAAAACTCTGCTGCTGACCTTGGTGGTGGTGACAAGCCTGTGCCTGGACTTAGGATACACCATAAAATGT------TACAACACACCACTTCCTTTCATCTATAAGACTTGT---CCAGAGGGGGAGAAAATGTGCTTTGAAAAATCTTTTAAAATTGGGAAATTTAAA---------CTTTATGTCTCCAGGGGATGTACTGATAAATGC------CCTAAAGGAAAGGCG---------GTTAAG------TGTTGTGAAACAAACAAA---TGCAACAAA------------------------------------------
Cbivi_3FTx_047                                ATGAAAACTCTGCTGCTGACCTTGGTGGTGGTGACAAGCCTGTGCCTGGACTTAGGATACACCATAAAATGT------TACAACACACCACTTCCTTTCATCTATAAGACTTGT---CCAGAGGGGGAGAAAATGTGCTATGAAAAATCTTTTAATATTGGGAAATTTAAA---------CTTTATGTCTCCAGGGGATGTACTGATAAATGC------CCTAAAGGAAAGGCG---------GTTAAG------TGTTGTGAAACAAACAAA---TGCAACAAA------------------------------------------
Cbivi_3FTx_019                                ATGAAAACTCTGCTGCTGACCTTCGTGGTGGTGACAATCCTGTGCCTGGACTTGGGATACACCATAAAATGT------TACAAAACACCACTTCCTCATTTCGCTAAGACTTGT---CCAGAGGGGAAGAACCAATGCTATCAAAAGTCTTATCAAATTGGGAAATTTAAA------------TATGTCTCCAAGGGATGTGCTGTTAAATGC------CCTAAAGGCTACAAG---------------------TGTTGTAAAACAGACTAT---TGCAACAAA------------------------------------------
Cbivi_3FTx_110                                ATGAAAACTCTGCTGCTGACCTTGGTGGTGGTGACAATCATGTGCGTGGACTTAGGATACACCATTCAATGT------TACGAAGGAGTGGATGTTAAAACCGCTGTGACTTGT---TCAGATCCGAACCAGCTATGCTTTCAATTAACTTCTCCCAATTCT------------------CCCCAGACGTTGAGGGGATGTGGTCATTTTTGC------CTTTCCAGGGCTACG---------------------TGTTGCTCAACAGACCTC---TGCAACGCA------------------------------------------
Cbivi_3FTx_094                                ATGAAAACTCTGCTGCTGACCTTGGTGGTGGTGACAATCGTGTGCCTGGACTTAGGATACACATTGCAATGT------TACCAAGGAACTGACCTTAACACCGTTGTGACTTGT---AAAAGAGGGCAGAACCTATGCTTTAAAAAGGTTTTACCT------------------------TTCAAAACTGTCAGGGGATGTGCTCATCGTTGC------CCTCCAAATTCTGTC---------------------TGTTGTGCAGCGAACAGA---TGCAACAGA------------------------------------------
Cbivi_3FTx_118                                ATGAAAACTCTGCTGCTGACCTTGGTGGTGGTGACAATCGTGTGCCTGGACTTAGGATACACATTGCAATGT------TACCAAGGAACTGACCTTAAAACCGTTGTGACTTGT---CCAAATCAGCACCAGCAATGCTTTAAATTAACTTCTACCTTTCCT------------------CCCAAGACGATGAGGGGATGTGGTTTTCTTTGC------CTTTCCAGGGCTACG---------------------TGTTGCTCAACAGACCTC---TGCAACGCA------------------------------------------
Cbivi_3FTx_065                                ATGAAAACTCTGCTGCTGACCTTGGTGGTGGTGATGATCGTGTGCGTGGACTTAGGATACACATTGCAATGT------TACCAAGGAACTGACCTTAAAACCGTTGTGACTTGT---CCAAATCAGCACCAGCAATGCTTTAAATTAACTTCTACCTTTCCT------------------CCCAAGACGATGAGGGGATGTGGTTTTCTTTGC------CTTTCCAGGGCTACG---------------------TGTTGCTCAACAGACCTC---TGCAACAAA------------------------------------------
Cbivi_3FTx_087                                ATGAAAACTCTGCTGCTGACCTTGCTGGTGATGACAATCATGTGCCTGGACTTGGGATACACCTTACAATGT------TACAACACACCACTTCCTTTCTTCTTTCAGACTTGT---CCAAAGGGGAAGAACAATTGCTTTAAATTCAAATTACGTCTTGCGTCACTAGAA---------TTGTTCAACGTGAAGGGATGTATTGGTTATTGC------CCGAAAAAAAGAGGG------TTTGTG---------TGTTGTTCAACAAACAAA---TGCAACGGA------------------------------------------
Cbivi_3FTx_096                                ATGAAAACTCTGCTGCTGACCTTGCTGGTGATGACAATCGTGTGCCTGGACTTAGGATACACCTTACAATGT------TACAACACACCACTTCCTTTCTTCTTTCAGACTTGT---CCAAAGTGGAAGAACAATTGCTTTAAACGGACTTTGTATCTTGGGCCACTAAAA---------TTGTTCAACGTGAAGGGATGTATTGGTTTTTGC------CCTAAAATAAGTGGG------TTTGTG---------TGTTGTTCAACAAACAAA---TGCAACGGA------------------------------------------
Cbivi_3FTx_041                                ATGAAAACTCTGCTGCTGACCTTGGTGGTGGTGACAATCGTGTGCCTGGACTTAGGATACACATTGCAATGT------TACAAAGGAGACGACCCTAAAATCCTTGTGACTTGT---GAAAAAGGGCAGAACGAATGCTATATAAGGACTTTTCCCAGACCT------------------CCTGTAACGATCAGGGGATGTACTTCTCGTTGC------CTTGCAAGGGTTAAC---------------------TGTTGCTCAACAGACAAA---TGCAATGCA------------------------------------------
Cbivi_3FTx_053                                ATGAAAACTCTGCTGCTGACCTTGGTGGTGGTGACAATCGTGTGCCTGGACTTAGGATACACATTGCAATGT------TACAAAGGAAACAACCCTAAAATCCTTGTGACTTGT---GAAAAAGGGCAGAACGAATGCTATATAAGGACTTTTCCCAGACCT------------------CCTGTAATGGTCAGGGGATGTACTTCTCATTGC------CTTGCAAGGTTTACC---------------------TGTTGCTCAACAGACAAA---TGCAACAAA------------------------------------------
Cbivi_3FTx_070                                ATGAAAACTGTGCTACTGACTTTCGTGGTGGTGACAATTGTGACCCTGGACTTAGGATACACCCTGCAATGT------TACCACCCATCTCTTTTTAAGAAGTATGAGACTTGT---GCAGAAGGGAAGAACTTTTGCTATAGTAGGGTTGATATGATTACGCCAAGGGGA---------GCTTGGATGGAATATGGATGTACTGCTACTTGC------ACTCTAAAACGTATA------CGTGTG---------TGTTGCAAAACAGACAAA---TGCAACGGA------------------------------------------
Cbivi_3FTx_039                                ATGAAAACTCTGCTGCTGACCTTGGTGGTGGTGACAATCCTGTGCCTGGACTTAGGATACACACTGCAATGT------TACCAAACAATAGATCTAAAACCCACTATGACTTGT---CCAAATCAGCACAAGCAATGCTTTAAATTAACTTCTACCTTTCCT------------------CCCAAGACGATGAGGGGATGTGGTTTTCTTTGC------CTTTCCAGGGCTACG---------------------TGTTGCTCAACAGACCTC---TGCAACAAA------------------------------------------
Cbivi_3FTx_048                                ATGAAAACTCTGCTGCTGACCTTGGTGGTGGTGACGATCGTTTGCCTGGATTTAGGATATACATGGCAATGT------TACGAAGGAGACAACCCTAAAACCGTTGTGACTTGT---CCAAAAGGGCACCACCTATGCTATAAAAAGACTTATACCAATCCT------------------AAGAGAACGATCAGGGGATGTGCTTCTCGTTGC------CCTTCAGATTATAGC---------------------TGTTGCGCAGCAAATAAA---TGCAACAAA------------------------------------------
Cbivi_3FTx_051                                ATGAAAACTCTGCTGCTGACCTTGGTGGTGGTGACAATCGTTTGCCTGGATTTAGGATATACATGGCAATGT------TACGAAGGAGACAACCCTAAAACCGTTGTGACTTGT---CCAAAAGGGCACCACCTATGCTATAAAAAGACTTATACCAATCCT------------------AAGAGAACGATCAGGGGATGTGCTTCTCGTTGC------CCTTCAGATTATAGC---------------------TGTTGTGCAGCAAACAAA---TGCAACAAA------------------------------------------
Cbivi_3FTx_063                                ATGAAAACTCTGCTGCTGACCTTGGTGGTGGTGACAATTGTTTGCCTGGATTTAGGATATACATGGCAATGT------TACGGAGGAGACAACCCTAAAACCATTGTGACTTGT---CCAAAAGGGCACCACTTATGCTATAAAAAGACTTATACCAATCCT------------------AAGAGAACGATCAGGGGATGTGCTTCTCGTTGC------CCTTCAGATTATAGC---------------------TGTTGCGCAGCAAACAAA---TGCAACAAA------------------------------------------
Cbivi_3FTx_102                                ATGAAAACTCTGCTGCTGACCTTGGTGGTGGTGACGATCGTTTGCCTGGATTTAGGATATACATGGCAATGT------TACGGAGGAGACAACCCTAAAACCATTGTGACTTGT---AAAAGAGGGCAGAACCTATGCTATAGAACGATTTTACCT------------------------TCCAAAACTGTCAGGGGATGTGCTACTCTTTGC------CCTCCAAATTCTACA---------------------TGTTGTGCAGCGAACAGA---TGCAACAGA------------------------------------------
Cbivi_3FTx_078                                ATGAAAACTCTGCTGCTGACCTTGGTGGTGTTGACAATCATGTGCCTGGACTTAGGATACACCATGCAATGT------TACCACGGAGGCGACCTTAATACCATTAAGACTTGT---GATAAAAGGGACCCCCTATGCTTTAAAAAGCTTTTTAACAACCCTTTCTTCAAAGCT------CCGAAAACTCTCAGGGGATGTGCTTCTCGTTGC------CCTCCAGATTATGAC---------------------TGTTGCTCAACAGACCTC---TGCAACGCA------------------------------------------
Cbivi_3FTx_100                                ATGAAGACTCTGCTGCTGACCTTGGTGGTGGTGACCATCGTGTGCCTGGACTTAGGACACACATGGGATTGT------TACCAAGGAGACAACCCTAAAATCGTTGTGACTTGT---TCAAAATCGAAGCACCTATGCTTTAAAACAGTTTTTTTAGACCCT------------------CCGAGAACGCTCAGGGGATGCACTTTTCGTTGC------CCTCCACATGCTCGC---------------------TGTTGCGCAGCAAACAAG---TGCAACTTC------------------------------------------
Cbivi_3FTx_106                                ATGAAAACTCTGCTGCTGACCTTGGTGGTGGTGACCATCGTGTGCCTGGACTTAGGACACACATGGGATTGT------TACCAAGGAGACAACCCTAAAATCGTTGTGACTTGT---TCAAAATCGAAGCACCTATGCTTAAAAACAGTTTTTTTAGACCCT------------------CCGAGAACGCTCAGGGGATGCACTTTTCGTTGC------CCTCCACATGCTCGC---------------------TGTTGCTCAGCAAAAAAG---TGCAACTTC------------------------------------------
Cbivi_3FTx_097                                ATGAAAACTCTGCTGCTGACCTTGGTGGTGGTAACAATCATATGTCTGGACTTAGGATATACCTGGAGATGT------TACCAAGGAGACAACGCTAAAACCATTGTGACTTGT---CGAAAAGGGCTGAACCTATGCTATAGAAAGACTTTTCCAAAACCT------------------AAGAAAACACTCAGGGGATGTACTTCTATTTGC------CCTCCAAGTTATAGC---------------------TGTTGCGCAGCAAACAAA---TGCAACAAA------------------------------------------
Cbivi_3FTx_001                                ATGAAAACTTTGCTGCTGACTTTGGTGGTGGTGACAATTGTCTGCCTGGATTTAGGACACACCATGACATGTCTCAGCAACCAGCCATCGACTCCTAAAACCGCTCAAACTTGT---CCAGATGGGCAGAACTTTTGTTATAGAAAGCGTTGGCTTAGTTATGGCAAA------------CGTAAAGTCGAAAGGGGATGTGCTGCTACTTGC------CCTAGGTTGCAGCGT------GGTGTGAATATTCACTGTTGCGCAACAGACAAT---TGCAAT---------------------------------------------
Cbivi_3FTx_088                                ATGAAAACTCTGCTGCTGACCTTGGTGGTGGTGACAATTGTTTGCCTGGACTTAGGATACCCTTCGAGATGT------TACCAAGGAGACAACCCTAAAACCCGTGTCACTTGT---TCAAAAGGGAAGAACCTATGCTATAGAAAGACTATTCCAGAAACT------------------ATGGAAACGCTCAGGGGATGTACTTCTCGTTGC------CCTCCAGGTTATAGC---------------------TGTTGCGCAGCAGACTCA---TGCAACAAA------------------------------------------
Micrurus_tener_A0A194ARJ0                     ---------------------------------------------------------------CTACAATGT------TACGTTGGAGAAGGTTCTAAATTT---GTGACTTGT---CCGGAGGGGGACACCCATTGCTATACCACGGCTCTTGCAATTAGGATTACA------------TATCCGATCATTCGGGGATGTACTTCTTCTTGC---TGTCCGTACTATATTAAG---------------------TGTTGCACAACAGACAAA---TGCAACGAT------------------------------------------
Micrurus_browni_A0A0H4IS74                    ---------------------------------------------------------------CGAAAATGT------CGCATTGGAAAAGATGGTTTTTACTCTGTGACTTGT---ACAGAGAAGGAGAACCTGTGCTTTACCATGTTTTCTGCA---AGAAATCCTGCA---------CAAATAATCGAACGGGGATGTGCTTCTTCTTGC---TCTTCGCGGTATATGAAG---------------------TGTTGCTCAACAGACAGT---TGCAACGGT------------------------------------------
Micrurus_diastema_A0A0H4BLZ2                  ---------------------------------------------------------------CGAAAATGT------TACGAGGGAAAGGTTGCTAGGAAATCTGTGACTTGT---CCAAAGGGGGAGAACTTATGCTTTACCATATTTAGTTTTCAATTTCATCCTGCA---------AGGGCAATCGAATTTGGATGTGCTGCTTCTTGC------CCTAAAGTAGGACTC------GGTCCGCATGTTACCTGTTGCTCAGCAAACAAT---TGCAACTCACGTAATTTTAAATTGAAGGTTCTGGCTTTTACCTCCAAATGG
Micrurus_altirostris_F5CPE0                   ---------------------------------------------------------------CTAATATGTTACGTTACAAGGGATGGGAAAACGGCGACT---------TGT---CCACCAGGACAGAAA---TGCGAGAAATATGCGGTTTCGGCTTCGCATACTGGTCAT------TGGTTTCACAGGTGGCATTGTACTTCTACTTGC------CATGAA---------------GGACCATATAATGTGTGTTGCTCAACAGACTTC---TGCAACCGT------------------------------------------
Micrurus_laticollaris_A0A0H4BFP9              ---------------------------------------------------------------CTAGTATGTTACGTTTCAGGGGCGTGGCAGAAGACT------------TGT---CCAGAAGGGCAGAACAAATGCGAGAAATATGCAGTTGGGACTATGCATGGTAGT---------TGGAAATACTTACGGGGATGTGCTTCTACTTGC------CATGAA---------------GGACCATATAATGTGTGTTGCTCAACAGACCTC---TGCAACGAA------------------------------------------
Micrurus_corallinus_C6JUP1                    ---------------------------------------------------------------CTAATATGTTACAATACAATGATGCAGAAGGTGACT------------TGT---CCAGAAGGGAAGGACAAATGCGAGAAATATGCGGTTCCGGTTATGCGTGGTAAA---------TTTTATTTCTCATATCAATGTACTTCTAAATGC------CATGAA---------------GGAGCATATGATGTGTGTTGCTCAACAGACCTC---TGCAACAAAAGCTCTACGAGTGGC---------------------------
Micrurus_browni_A0A0H4J512                    ---------------------------------------------------------------ATGATATGTTACAACCAACAGACATTGCAACCTCCAACCACTATAACTTGT---TCAGAAGGGCAG------TGCTATAGAAAGTTTTGGAGTGATCACCGTGGA------------ACTATAATCGAAAGGGGATGT---GGT---TGC------CCTAACTTGAAGCTC------GGTATTAAAATTAGGTGTTGCACATCAGACAAA---TGCAACTAC------------------------------------------
Micrurus_tener_A0A194ASE0                     ---------------------------------------------------------------ATGATATGTCACAACCAACAGTCATCGCAACCTCCAACCACTAAAACTTGT---TCAGAAGGGCAA------TGCTATAAAAAGACTTGGCGTGATCACCGTGGA------------ACTATAATCGAAAGGGGATGT---GGT---TGC------CCTACCGTGAAGCCC------GATATTCACATTAGCTGTTGCACATCAGACAAA---TGCAACGCT------------------------------------------
Micrurus_diastema_A0A0G3YJD1                  ---------------------------------------------------------------ATGATATGTCACAACCAACAGTCATCGCAACCTCCAACCACTAAAACTTGT---TCAGAAGGGCAA------TGCTATAAAAAGACTTGGCGTGATCACCGTGGA------------ACTATAATCGAAAGGGGATGT---GGT---TGC------CCTACCGTGAAGCCC------GGTATTCACATTAGCTGTTGCGCATCAGACAAA---TGCAACGCT------------------------------------------
Micrurus_browni_A0A0H4BLZ7                    ---------------------------------------------------------------TTGATATGTCTCACACACAAATCAGCAGTTTTTGAAACCACTGAAACTTGTCTACCTGGGCTACATAAAGTATGCTATAAGAGGTGGCATATAGGACATCCAGGT---------------------GTTGCAGGATGTGCTGTTACTTGC------CCTAGAGGTTATCTC------ATAGAGATCGTTGAGTGTTGTGCAACAGACAAA---TGCAACCGA------------------------------------------
Micrurus_diastema_A0A0H4BEF7                  ---------------------------------------------------------------TTGATATGTCTCACACACAAATCAGCAGTTTTTGAAACCACTGAAACTTGTCTACCTGGGCTACATAAAGTATGCTATAAGAGGTGGCATATAGGACATCCAGGT---------------------GTTGCAGGATGTGCTGTTACTTGC------CCTAGACGTTATCTC------ATAGAGATCGTTGAGTGTTGTGCAACAGACAAA---TGCAACCGA------------------------------------------
Micrurus_tener_A0A194ASF5                     ---------------------------------------------------------------TTGATATGTCTCACACACAAATCAGCAGTTTTTGAAACCACTGAAACTTGTCTACCTGGGCTACATAAAGTATGCTATAAGAGGTGGCATATGGGACATCCAGGT---------------------GTTGCAGGATGTGCTGTTACTTGC------CCTAGACGTTATCCC------ATAGAGATCGTTGAGTGTTGTGCAACAGACAAA---TGCAACCGA------------------------------------------
Micrurus_altirostris_F5CPD1                   ---------------------------------------------------------------AAGAAATGTCTCACAAAGTACTCCCCGGGTCGTGAAACCTCTCAGACTTGT---CTAGCTGGGCAGAACATATGCTTTAAAAAGTGGAAGAAGGGAGAG---------------------AAAACCTCCAGGGGATGTGCTGTTACTTGC------CCTAAACCGAAAAAG------GATGAGACCATTCAATGTTGCACAAAAAACAAT---TGCAATCGT------------------------------------------
Micrurus_tener_A0A194ARL8                     ---------------------------------------------------------------AAGAAATGTCTCACAAAGTACTCCGCGGGTCTTCAAACCTCTCAGACTTGT---CCAGCTGGGCAGAAAATATGCTTTAAAAAGTGGAAGAAGGGAGAG---------------------AAAGTCTCCAGGGGTTGTGCTGTTACTTGC------CCTAAACCGAAAAAG------CATGAGACCATTCAATGTTGCACAGAAAACAAT---TGCAACCGT------------------------------------------
Micrurus_tener_A0A0H4IUP1                     ---------------------------------------------------------------AAGAAATGTCTCACAAAGTTCTCCCCAGGTCTTCAAACCTCTCAGACTTGT---CCAGCTGGGCAGAAAATATGCTTTAAAAAGTGGAAGAAGGGAAAG---------------------AAAGTCTCCAGGGGTTGTGCTGTTACTTGC------CCTAAACCGAAAAAG------CATGAGAGCATTCAATGTTGCACAGAAAACAAT---TGCAACCGT------------------------------------------
Micrurus_altirostris_F5CPE3                   ---------------------------------------------------------------GTAACATGTCACAAGACAGATGTATTCACTAAAACT------------TGT---ATTTCTCCGATA------TGCTATGAAAAGATTACATCTGCA---------------------TTTATAATTGAAAGGGGATGT---GGT---TGC------CCTGAAACGAGCCGC------AAAGTGAAAGTTAGGTGTTGCATGACAGACAAA---TGCAACCGT------------------------------------------
Micrurus_laticollaris_A0A0G3YLL2              ---------------------------------------------------------------ATAATATGTTACAAGAAGGAGGGGTCAGATCCATTCACTACAACT---TGT---CTTTCTGGGATA------TGCTACAAAAAGATTACGCATGGGAGA------------------TTTAATCCTGAAATGGGATGT---GGT---TGC------CCTGAAAGCAGGCGC------GGTGTTCAAGTTTCATGTTGCATGATAGACAAA---TGCAACGGT------------------------------------------
Micrurus_tener_A0A194ASE2                     ---------------------------------------------------------------ATAATATGTTACAAGAGGCATGCGTCAGATTCACAGACTACAACA---TGT---CTTTCTGGGATA------TGCTATAAAAAGATTACGCGTGGTAGA------------------TATCGACCTGAAATGGGATGT---GGT---TGC------CCTGAAAGCAGGCGC------GGTGTTAAAGTTGATTGTTGCATGAGAGACAAA---TGCAACGGT------------------------------------------
Micrurus_tener_A0A194ARK8                     ---------------------------------------------------------------AGGATATGTGATGTTTCCAGCATACCATTCGTTAGGACCCCTCAGCTTTGT---CCAAAGGGGCAGGACGTATGCTACAAAAAGACTCCTATTGTTAAAAAATTGAAA---------TGGCTCCAAAAAAAGGGATGTGCTTCTTCTTGC------CCTAAAAATGGATTCATAAAGCTTTTTAAGATTAAGTGTTGCACAAAAGACAAT---TGTGTC---------------------------------------------
Micrurus_altirostris_F5CPD3                   ---------------------------------------------------------------AGGATATGTGACGATTCCAACATACCATCTGAGAGGACCCCTAAGAGATGT---CAAGGGGGGTATAACATATGCTATAAAATTAATTTTCCTACTCCGGGATATGAA---------CTGCTCCAAATAAAGGGATGTGCTGCTCGTTGC------CCTACAAATCCACGG------TTTCCCAAGGCTGAGTGTTGTGCAACAGACAAT---TGTATC---------------------------------------------
Micrurus_corallinus_C6JUP2                    ------------------------------------------------------GCAAACACCCTGTTCTGTGACAATTCCAACGTACCATCCATAAGGACCCGTAAGCGGTGT---TTAAAAAACCAGAAACTATGCTATAAAATGACTTTTTTTACTCCCGGATTTGGA---------TGGACCCAAATAAAGGGATGTATTCATCGTTGC------CCTGAAAGTACACCG------AATGAGAAGTATCAGTGTTGTTCAACAGACAAT---TGTATC---------------------------------------------
Bungarus_fasciatus_DQ508407                   ATGAAAACTCTGCTGCTGACCTTGGTGGTGGTGACAATCGTGTGCCTGGACTTAGGATACACCCTAAAATGT---------CACACAACACAATTTCGTAATATTGAGACTTGT---CAAAAATGGGAGACCGTATGCTTTCAAAGGGCCGTTAAGCCTCATCCAAGTAGT---------ATGATCGTCTTGAGAGGATGTACTTCTTCTTGT------GGTAAAGGAGAGACG---------------------TGTTGTGCAACAGACTTG---TGCAACCGG------------------------------------------
Ophiophagus_hannah_GDRF01029563               ATGAAAACTCTGCTACTGACCTTGGTGGTGGTGACAATCATGTGCCTGGACTTAGGATACACCATGAAATGTCTCACAAAGTACTCCCGGGTTAGTGAAACCTCTCAGACTTGT---CACGTTTGGCAGAACCTATGTTTTAAAAAGTGGCAGAAGGGAAAG---------------------AAACTCTCCAGGGGATGTACTGCTACTTGC------CCTAAACCGAAAAAG------GATGAGGTCATTCAATGTTGCGCAAAAGACAAA---TGCAACAAA------------------------------------------
Dendroaspis_viridis_GHPC01002805              ------------------------------------ATCGTGTACCTGGACTTAGGATACACCTTGACATGTGTCACAGGCAAGTCAATTGGGGGTATAAGCACTGAGGAATGT---GCAGCTGGGCAGAAGATATGTTTTAAAAAGTGGACAAAGATGGGTCCAAAACTT---------TATGACGTCAGCAGGGGATGTACTGGTACTTGC------CCTAAAGCGGACGAA------TATGGTTGCGTTAAATGTTGCAAAACAGACAGA---TGCAACAAA------------------------------------------
Hemachatus_haemachatus_GIJC01001288           ATGAAATCTCTGCTGCTGACCTTGCTGGTGGTGACAATCGTGTGCCTGGACTTAGGATACACACTGGAATGTTACCAAAAGTCTAAAGTTGTGACT---------------TGT---CAACCAGAGCAGAAGTTTTGCTATAGTGATACTACTATGTTTTTTCCAAATCAC---------CCGGTATACCTGAGTGGATGTACTTTTTCGTGC------------ACTGAAGAA------GGAAATAGAAGG---TGTTGCACAACAGACAAA---TGCAACAGA------------------------------------------
Naja_kaouthia_GHRW01000551                    ATGAAAACTCTGCTGCTGACCTTGGTGGTGGTGACAATGGTGTGCATGGACTTAGGATACACCACAATATGTTACAACCACCTGACAAGGACTTCTGAAACCACTGAAATTTGT---CCAGATTCATGGTACTTTTGCTATAAAATCTCTTTGGCTGATGGAAATGAT------------GTAAGAATCAAAAGGGGATGTACTTTTACTTGC------CCTGAATTGAGACCC---ACTGGGATATATGTTTACTGTTGCAGAAGAGACAAA---TGTAACCAA------------------------------------------
Dendroaspis_viridis_GHPC01000776              ATGAAAACTCTGCTGCTGACCTTGGTGGTGCTGACAATCGTGTGCCTGGACTTAGGATACACCTTGACATGTGTCACAAAAGATACAATATTCGGTATAACCACTCAGAATTGT---CCAGCTGGGCAGAACCTATGTTTTATAAGGTGGCATTACATTAATCACAGATAT---------ACTGAAATCACCAGGGGATGTGTTGCTACTTGC------CCTAAACCGACGAAT---GTCAGGGAAACCATTCACTGTTGTAATACAGACAAA---TGCAACGAA------------------------------------------
Dendroaspis_angusticeps_GILR01002772          ATGAAAACTCTACTGCTGACCTTGGTGGTGCTGACAATCGTGTGCCTGGACTTAGGATACACCTTGACATGTGTCACAAGCAAGTCAATATTTGGTATAACCACTGAGGATTGT---CCAGATGGGCAGAATCTATGTTTTAAAAGGAGGCATTACGTTGTTCCAAAAATT---------TATGACATCACCAGGGGATGTGCTGCTACTTGC------CCTATACCGCAAAAC------TATGATTCCATTCACTGTTGCAAAACAGACAAA---TGCAACGAA------------------------------------------
Dendroaspis_viridis_GHPC01002655              ATGAAAACTCTACTGCTGACCTTGGTGGTGCTGACAATCGTGTGCCTGGACTTAGGATACACCTTGACATGTGTCACAAGCAAGTCAATATTTGGTATAACCACTGAGGATTGT---CCAGATGGGCAGAATCTATGTTTTAAAAGGAGGCATTACGTTGTTCCAAAAATT---------TATGACATCACCAGGGGATGTGTTGCTACTTGC------CCTAAACCGGAAAAC------TATGATTCCATTCACTGTTGCAAAACAGACAAA---TGCAATGAA------------------------------------------
Naja_naja_GHRX01001286                        ------ATTCTGCTGCTGACCTTGGTGGTGGTGACAATCATGTGCCTGGACTTAGGATACACCTTGACATGTGTCAAAGAAAAGTCAATATTTGGTGTAACCACTGAGGATTGT---CCAGATGGGCAGAACCTATGTTTTAAAAGGTGGCATATGATTGTTCCAGGAAGA---------TATAAGAAGACCAGGGGATGTGCTGCTACTTGC------CCTATAGCGGAAAAC------CGTGATGTCATTGAGTGTTGCTCAACAGACAAA---TGCAATGAT------------------------------------------
Naja_atra_GIJE01001707                        ---------------------------------------------------------------TTAATATGTGTCAAAGAAAAGTTCTTATTCAGTGAAACCACTGAGACGTGT---CCAGATGGGCAGAACGTATGTTTTAACCAGGCGCATTTGATTTATCCAGGAAAA---------TATAAGAGGACCAGGGGATGTGCTGCTACTTGC------CCTAAACTGCAAAAC------CGTGATGTCATTTTCTGTTGCTCAACAGACAAA---TGCAACCTA------------------------------------------
Dendroaspis_jamesoni_kaimosae_GHPB01000934    ---------------------------------------------------------------AGGATATGTCACAGCCAAATGTCATCTCAACCTCCAACCACTACATTTTGT---------AGGGTGAACTCTTGCTATAGAAGGACTTTGCGTGATCCCCATGATCCCCGTGGA---ACTATAATCGTAAGGGGATGT---GGT---TGC------CCTAGAATGAAGCCC------GGTACTAAACTTGAGTGTTGCACATCAGACAAA---TGCAACGTA------------------------------------------
Dendroaspis_viridis_GHPC01003265              ---------CTGCTGCTGACCTTGCTGGTGGTGACAATCGTGTGCCTGGACTTAGCATCCACCATGATATGTTACAGCCATAAGACACCGCAAGATTCAGCCACTATAACTTGT---------GAGGAGAAAACTTGCTATAAAAAGTTTGTGACTAAATTGCCTGGA------------GTTATACTCGCAAGGGGATGT---GGT---TGC------CCTAAAAAGGAGGTT------TTTCGTTCAATTCATTGTTGCAGATCAGACAAA---TGCAACGAA------------------------------------------
Dendroaspis_viridis_GHPC01002751              ATGAAAACTCTGCTGCTGACCTTGGTGGTGGTGACAATCGTGTGCCTGGACTTAGCATACCCCAGGATATGTTACAACCATCTCGGAACGAAACCTCCAACCACTGAAACTTGT---------CAGGAGGACTCTTGCTATAAAAATATTTGGACTTTTGAT------------------AATATAATCAGAAGGGGATGT---GGT---TGCTTTACACCTAGGGGCGATATG---CCTGGACCTTAC------TGTTGCGAATCAGACAAA---TGCAACCTA------------------------------------------
Naja_haje_GHRV01000814                        ATGAAAACTCTGCTGCTGACCTTGGTGGTGGTGACAATCATGTGCCTGGACTTAGGATACACCTTCACATGC---------TTCACAACACCTTCTGATACCTCTGAGACTTGT---CCAGATGGGCTGAACATTTGCTATGAAAAGAGATGGAATTCTCACTGGGGG------------GTGGAAATCGAAAAGGGATGTGTTGCTAGTTGC------CCTGAATTCGAATCC---CGTTTTAGATATCTTCTCTGTTGCAGAATAGACAAT---TGCAACAAA------------------------------------------
Dendroaspis_angusticeps_GILR01000857          ---------------------------------------------------------------GTACCTGGACTTAGCCATACGACAACTTCACGTGCAATCCTTACAAATTGT---------GGAGAGAACTCTTGCTATAGAAAGTCTCGGCGTCATCCCCCTAAA------------ATGGTACTCGGAAGGGGATGT---GGT---TGC------CCTCCAGGTGACGAC------AATCTTGAAGTTAAATGTTGCACATCACCAGACAAATGCAACTAC------------------------------------------
Dendroaspis_polylepis_GHPD01000011            ATGAAAACTCTGCTGCTGACCTTGGTGGTGGTGACAATCATGTGCCTGGACTTAGCACACACCAGGATATGTTACATCCATAAGGCATCGCTTCCTCGAGCCACTAAAACTTGT---GTGGAGAACACT------TGCTATAAAATGTTTATTCGTACACAACGTGAA------------TATATATCCGAAAGGGGATGT---GGT---TGC------CCTACAGCGATGTGG---CCTTATCAAACTGAA---TGTTGCAAAGGAGACAGA---TGCAACAAA------------------------------------------
Micrurus_spixii_IACM01029596                  ------------------------------------------------------GGACACACCATGATATGTTACAACCAACAGTCATCTGAACCTCCAACCACAAAAACTTGT---TCAGAAGGGCAG------TGCTATAAAAAGTCTTGGAGTGATCACCGTGGA------------ACTATAATCGAAAGGGGATGT---GCT---TGC------CCTAACGTGAAG------CCCGGTGTTAAAATTATCTGTTGCAGATCAGACAAA---TGCAACGGT------------------------------------------
Micrurus_surinamensis_IACN01070783            ATGAAAACTCTGCTGCTGACCTTGGTGGTGGTGACAATCGTGTGCCTGGACTTCGGACACACCATGATATGTTACAACCAACAGTCATCGGAACCTCCAACCACTAAAACTTGT---TCAGAAGGGCAG------TGCTATAAAAAGACTTGGAGTGATCACCGTGGA------------ACTATAATCGAAAGGGGATGT---GCT---TGC------CCTAACGTGAAG------CCCGGTGTTAAAATTAGCTGTTGCAGTTCAGACAAA---TGCAACGGT------------------------------------------
Micrurus_fulvius_GDBF01000015                 ATGAAAACTCTGCTGCTGACCTTGGTGGTGGTGACAATCGTGTGCCTGGACTTAGGATACACCAAGACATGTTACAAATACGACACATTGTTTGGGAAAACCACTGAGACTTGT---GCAGATGGGCAGAACATATGCTTTAAAAGGTGGCATATGCTTGTTCCTGGGAGA---------TATCATGTTTCCAGGGGATGTGCTGCTACTTGC------CCTAAAGCGCAAAAC------CATGATAGCGTTGAGTGTTGTGCAAAAGAGAAT---TGCAACGCT------------------------------------------
Micrurus_tener_GDBH01000045                   ATGAAAACTCTGCTGCTGACCTTGGTGGTGGTGACAATCGTGTGCCTGGACTTAGGATACACCAAGACATGTTACAAATACGACACATTGTTTGGGAAAACCACTGAGACTTGT---GCAGATGGGCAGAACATATGCTTTAAAAGGTGGCATATGCTTGCTCCTGGGAGA---------TATCATGTTTCCAGGGGATGTGCTGCTACTTGC------CCTAAAGCGCAAAAC------CATGATAGCGTTGAGTGTTGTGCGAAAGAGAAT---TGCAACGCT------------------------------------------
Micrurus_corallinus_IACJ01062270              ATGAAAACTCTGCTGCTGACCTTGGTGGTGGTGACAATCGTGTGCATGGACTTCGGACACACATTGATATGTTACAGCCAAATGTATAATGAGATCATT------AAAACTTGT---GAAAATGGGGAGACCACTTGCTATTCTAAGACTTGGCGTGATCACCGTGGA------------ACTAGACTCGAAAAGGGATGT---GGT---TGC------CCTCCCGTGAAGTAC------GATATGATAGTTAAATGTTGCAAAACAGACAGA---TGCAACCGT------------------------------------------
Micrurus_spixii_IACM01022253                  ------------------------------------------TGCCTGGACTTCGGACACACCTTGATATGTTACAACGATTTTTCATATACTGCTAATACCGTTGAAGATTGT---CAAAGAGGGATAACCACTTGCTATATGAAGACTTGGCGTGTTCACCGTGAA------------ACTGTAATCGCAAGGGGATGT---GGT---TGC------CCTAAAGTGAAG------CCCAGTATTAGAATTAAATGTTGCACAGGAAACACA---TGCAACTAT------------------------------------------
Dendroaspis_angusticeps_X53410                ATGAAAACTCTGCTGCTGACCTTGCTGGTGGTGACAATCGTGTGCCTGGACTTAGCACACACCAGGATATGTTACAGCCATAAGTTACTGCAAGCTAAAACCACTAAAACTTGT---------GAGGAGAACTCTTGCTATAAAAGGTCTCTGCCTAAAATCCCTCTA------------ATTATAATCGGAAGGGGATGT---GGT---TGC------CCTTTAACGCTG------CCCTTTCTTCGAATTAAATGCTGCACATCAGACAAA---TGCAAC---------------------------------------------
Dendroaspis_angusticeps_X51467                ATGAAAACTCTGCTGCTGACCTTGGTGGTGGTGACAATCGTGTGCCTGGACTTAGGATACACCTTGACATGTGTCACAGGCAAGTCAATTGGGGGTATAAGCACTGAGGAATGT---GCAGCTGGGCAGAAGATATGTTTTAAAAAGTGGACAAAGATGGGTCCAAAACTT---------TATGACGTCAGCAGGGGATGTACTGCTACTTGC------CCTAAAGCGGAC------GAATATGGTTGCGTTAAATGTTGCAAAACAGACAGA---TGCAACAAA------------------------------------------
Dendroaspis_angusticeps_X52292                ATGAAAACTCTTCTGCTGACCTTGGTGGTGGTGACAATCGTGTGCCTGGACTTAGGATACACCTTGACATGTGTCACAACCAAGTCAATAGGGGGTGTAACCACTGAGGATTGT---CCAGCTGGGCAGAACGTATGTTTTAAAAGGTGGCATTACGTTACTCCAAAAAAT---------TATGACATCATCAAGGGATGTGCTGCTACTTGC------CCTAAAGTGGAT------AACAATGATCCCATTCGCTGTTGCGGAACAGACAAA---TGCAACGAT------------------------------------------
Laticauda_semifasciata_X02533                 ATGAAAACTCTGCTGCTGACCTTGGTGGTGGTGACAATCGTGTGCCTGGACTTAGGATACACCAGGATATGTTTTAACCATCAGTCATCGCAACCGCAAACCACTAAAACTTGT---TCACCTGGGGAGAGCTCTTGCTATAACAAGCAATGGAGCGATTTCCGTGGA------------ACTATAATTGAAAGGGGATGT---GGT---TGC------CCCACAGTGAAG------CCCGGTATTAAACTCAGTTGTTGCGAATCAGAGGTC---TGCAACAAT------------------------------------------
Bungarus_multicinctus_Y10870                  ATGAAAACTCTGCTGCTGACCTTGGTGGTGCTGACAATCGCGTGCCTGGACTTAGGATACACCAAGACATGTTTCAACGACGACTTAACAAATCCTAAAACCACTGAACTTTGT---CGACATTCGGTGTACTTTTGCTTTAAAAACTCAAGGATTGCTGGAGGTGTA------------GAAAGAATGCAAAGGGGATGTTCTCTTACTTGC------CCTGATATAAAGTAC---AATGGGAAGTACATTTACTGTTGCACAAGAGACAAT---TGCAACGCA------------------------------------------
Bungarus_multicinctus_multicinctus_AJ006137   ATGAAAACTCTGCTGCTGACCTTGGTGGTGGTGACAATCATATGCCTGGACTTAGGATACACCAGGAAATGTCTCATAAAGTACTCCCAGGCTAATGAATCCTCTAAGACTTGT---CCAAGTGGGCAGCTCCTATGCTTAAAAAAGTGGGAGATAGGTAATCCATCAGGA---------AAGGAAGTCAAAAGGGGATGTGTTGCTACTTGC------CCTAAACCAAAAAAG---AAT---GAGATCATTCAATGTTGTGCAAAAGACAAA---TGCAACAAA------------------------------------------
Bungarus_multicinctus_multicinctus_AJ223250   ATGAAAACTCTGCTGCTGTCCTTGGTGGTGCTGACAATCGCGTGCCTGGACTTAGGATACACCAAGACATGTTTCAACGACGACTTAACAAATCCTAAAACCACTGAACTTTGT---CGACATTCAATGTACTTTTGCTTTAAAAACTCTTGGATTGCTGGAGGTGTA------------GAAAGAATCGAAAGGGGATGTTCTCTTACTTGC------CCTGATATAAAGTAC---AATGGGAAGTACATTTACTGTTGCACAAGAGACAAT---TGCAACGCA------------------------------------------
Laticauda_laticaudata_AB017963                ATGAAAACTCTGCTGCTGACCTTGGTGGTGGTGACAATCGTGTGCCTGGACTTAGGATACACCAGAAGATGTTTCAACCACCCCTCATCACAACCTCAAACCAATAAAAGTTGT---CCACCTGGGGAGAACTCTTGCTATAACAAGCAGTGGAGAGATCACCGTGGA------------ACTATAACTGAAAGGGGATGC---GGT---TGC------CCCCAAGTGAAG------TCCGGTATTAAACTTACATGTTGCCAATCAGACGAC---TGCAACAAT------------------------------------------
Pseudonaja_textilis_AF082977                  ATGAAAACTCTACTGCTGACCTTGGTGATGGTGACAATCATGTGCCTGGACTTAGGATACACCCTAACATGTTACAAG------GGTTATCATGATACTGTGGTT------TGT---AAACCACACGAGACCATTTGCTATCGATATCTTGTTCCTGCAACTCATGGTAAT---------GCGATACCCGCCAGGGGATGTGGTACTTCTTGC------CCTGGGGGAAAC------CACCCTGTG---------TGTTGCAGTACGGACCTG---TGCAACAAG------------------------------------------
Bungarus_multicinctus_multicinctus_AJ007764   ATGAAAACTCTGCTGCTGACCTTGGCGGTGGTGACAATGGTGTGCATGGACTTAGGATACACCACAATATGTTACAACCACCTGTCAAGGACTCCTGAAACCACTGAAATTTGT---CCAGATTCATGGTACTTTTGCTATAAAATCTCTTTGGCTGATGGAAATGAT------------GTAAGAATCAAAAGGGGATGTACTTTTACTTGC------CCTGAATTGAGACCC---ACTGGGAAATATGTTTACTGTTGCAGAAGAGACAAA---TGTAACCAA------------------------------------------
Naja_kaouthia_DQ066882                        ATGAAAACTCTGCTGCTGACCTTGCTGGTGGTGACAATCGTGTGCCTGGACTTAGGATACACCCTGGAATGTCACAACCAACAATCATCGCAAACTCCAACCACTACAGGTTGT---TCAGGTGGGGAGACCAATTGCTATAAAAAGCGTTGGCGTGATCACCGTGGA------------TATAGAACCGAGAGGGGATGT---GGT---TGC------CCTTCAGTGAAG------AACGGCATTGAAATTAACTGTTGCACAACAGACAGA---TGCAACAAT------------------------------------------
Micrurus_corallinus_GQ139603                  ATGAAAACTCTGCTGCTGACATTGGTGGTGGTGACAATCATGTGCCTAGACTTAGGATACACACTTGTATGTTACACAAACGTCTTAGAGCCTCCTGGAACCTTAGAGACTTGT---CCAGATGATTTCACA---TGTGTTAAAAAATGGGAAGGTGGAGGA------------------AGACGTGTTACCCAGTATTGTTCTCATGCGTGT------GCGATACCGGCG------TCCTATGAGTTTGTTCATTGTTGCCAAACAGACAAA---TGCAACGGA------------------------------------------
Micrurus_altirostris_JF754473                 ATGAAAACTCTGCTGCTGACCTTGGTGGTGGTGACAGTCGTGTGCCTGGATTTCGGACACACCATGATATGTTACAACCAACAGTCATCGCAACCTCCAACCACTACAACTTGT---TCAGAAGGGCAG------TGCTATAAAAAGACTTGGAGTGATCACCGTGGA------------ACTATAATCGAAAGGGGATGT---GCT---TGC------CCTAACGTGAAG------CCCGGTGTTAAAATTAGCTGTTGCAGTTCAGACAAA---TGCAACGGT------------------------------------------
Micrurus_altirostris_JF754474                 ATGAAAACTCTGCTACTGACCTTGGTGGTGGTGACAATCGTGTGCCTGGACTTCGGACACACATTGATATGTTACAACGATCACGGATATATTGGTAAAACCACTGAAACTTGT---GAAAATGGGATGACCACTTGCTATGAAGAGAGGTGGAGGGAGGCCCGTGGA------------ACTAGAATCGAAAGGGGATGT---GGT---TGC------TATAAGGTGAAG------CCCGGTGTTCAAATGAACTGTTGCAAAACAGACAGA---TGCAACGGT------------------------------------------
Micrurus_altirostris_JF754476                 ATGAAAACTCTGCTACTGACCTTGGTGGTGGTGACAATCGTGTGCCTGGACTTCGGACACACCATGATATGTTACAACCAACAGTCATCGCAACCTCCAACCACTACAACTTGT---TCAGAAGGGCAG------TGCTATAAACAGCGTTGGCGTGATCACCGTGGA------------TGGAGAACCGAAAGGGGATGT---GGT---TGC------CCTAAAGCGATA------CCCGAAGTTAAACTTAACTGTTGCAAAACAGACAGA---TGCAACGGT------------------------------------------
Micrurus_altirostris_JF754483                 ATGAAAACTCTGCTGCTGACCTTGTTGGTGGTGACAATCGTGTGCCTGGACTTAGGATACACCAAGACATGTTATAAATACTACTCATCGTTTTGGAAAATCACTGAGACTTGT---CCAGATGGGCAGAACCTATGTTATAAAAGGTGGCATATGCTTGCTCCAGGGAGA---------TATGATATTCTCAGGGGATGTGCTGCTACTTGC------CCTATAGCGCAA------AACCATGATAGCATTGAGTGTTGCGCAAAAGACAAT---TGCAACATG------------------------------------------
Micrurus_diastema_KP636956                    ATGAAAACTCTGCTGCTGACCTTGGTGGTGGTGACAATCGTGTGCCTGGACTTCGGACACACCATGATATGTCACAACCAACAGTCATCGCAACCTCCAACCACTAAAACTTGT---TCAGAAGGGCAA------TGCTATAAAAAGACTTGGCGTGATCACCGTGGA------------ACTATAATCGAAAGGGGATGT---GGT---TGC------CCTACCGTGAAG------CCCGGTATTCACATTAGCTGTTGCGCATCAGACAAA---TGCAACGCT------------------------------------------
Naja_naja_KX657840                            ATGAAAACTCTGCTGCTGTCCTTGGTGGTGGTGACAATTGTGTGCCTGGACTTAGGATACACCAGGTTATGTCTCTCAGACTACTCAATATTTAGTGAAACCATTGAGATTTGT---CCAGATGGGCACAACTTCTGCTTTAAAAAGTTTCCTAAGGGTATTACACGTTTA---------CCATGGGTCATCAGGGGATGTGCTGCTACTTGC------CCTAAAGCGGAA------GCCCGTGTGTATGTTGATTGTTGTGCAAGAGACAAA---TGCAACCGA------------------------------------------
Ophiophagus_hannah_DQ273574                   ATGAAAACTCTGCTGCTGACCTTCTTGGTGGTAACAATCGTGTGCCTGGACTTAGGATACACCCTGATATGTCACCGA------GTGCATGGACTTCAGACT---------TGT---GAACCAGATCAGAAGTTTTGCTTTAGAAAGACGACAATGTTTTTTCCAAATCAC---------CCGGTATTACTGATGGGATGTACTTATAGTTGC------CCTACAGAAAAATAC---TCTGTG------------TGTTGCTCAACAGACAAA---TGCAACAAA------------------------------------------
Naja_kaouthia_GHRW01001429                    ---AAATCTCTGCTGCTGACCTTGCTGGTGGTGACAATCGTGTGCCTGGACTTAGGATATGCCATGGAATGTTACAGA------ATGTCTAACATTGTGACT---------TGT---CAGCCATGGGAGAAGTTTTGCTATAAAGAGGTTACTATGTTTTTTCCAAATCAC---------CCGGTGCACCTGAGTGGATGTGCTTCTGAGTGT------ACTGAAACAAATAGC---AAATTT------------TGTTGCACAACAGACAAA---TGCAACGGAGCTGGGAGTGGC------------------------------
Dendroaspis_viridis_GHPC01001569              ---------------CTGACCTTGCTGGTGGTGACAATCGTGTGCCTAGACTTAGGATACTCCCTGAAATGTTACCAA------CATGGTAAAGTTGTGACT---------TGT---CATCGAGATATGAAGTTTTGCTATCATAACATTGGCATGCCTTTTCGAAATCTC---------AAGCTCATCCTACAGGGATGTTCTTCTTCGTGC------AGTGAAACAGAAAAC---AATAAG------------TGTTGCTCAACAGACAGA---TGCAACAAA------------------------------------------
Ophiophagus_hannah_AY354198                   ATGAAAACTCTGCTGCTGACCTTGGTGGTGGTGACAATCGTGTGCCTGGACTTAGGATACACCAGGAAATGT------CTCAACACACCGCTTCCTTTGATCTATACGACTTGT---CCAATAGGGCAGGACAAATGCGTTAAAATGACTATTAAGAAGTTGCCATCTAAA---------TATGACGTCATCAGGGGATGTATTGATATTTGC------CCTAAAAGCAGTGCC------GATGTGGAAGTTCTGTGTTGCGATACAAACAAA---TGCAACAAA------------------------------------------
Naja_atra_AJ007765                            ATGAAAACTCTGCTGCTGACCTTGGTGGTGGTGACAATTGTGTGCCTGGACTTAGGATACACCTTAAAATGT------CACAACACACAGCTTCCTTTCATCTATAAGACTTGT---CCAGAAGGGAAGAACTTATGCTTTAAAGCGACTTTGAGGAAGTTTCCATTGAAA---------TTTCCTGTCAAAAGGGGATGTGCTGATAATTGC------CCTAAAAACAGTGCC------CTATTGAAGTATGTGTGTTGCAGCACAGACAAA---TGCAAC---------------------------------------------
Hemachatus_haemachatus_GIJC01001863           ---------------------------------ACAATCGTGTGCCTGGACTTAGGATACACCCTAAAATGT------CACAACAAACTCGTTCCTTTCCTCTCTAAGACTTGT---CCAAATGGGAAGAACTTATGCTATAAAATGAGTATGCAGGTTACGCCAATG------------ATTCCTATCAAAAGGGGATGTACTGATACTTGC------CCTAAAAGCAGTCTC------CTGGTGAAGGTTGTGTGTTGCAAAACAGACAAA---TGCAAC---------------------------------------------
Naja_pallida_GIJJ01002144                     ---------------------------------------GTGTGCCTGGACTTAGGCTACACCCTAAAATGT------AAC---CAACTCATTCCTCCATTCTGGAAGACTTGT---CCAAAAGGGAAGAACTTATGCTATAAAATGACTATGCGGGCGGCGCCAATG------------GTTCCTGTCAAAAGGGGATGTATTGATGTTTGC------CCTAAAAGCAGTCTC------CTAATTAAGTATATGTGTTGCAACACAGACAAA---TGCAAC---------------------------------------------
;

END;

begin mrbayes;
	log start replace filename=Cbivi_3FTx_nuc.log;
	set autoclose = no nowarn=no;
	lset applyto = (all) nst=6 rates = invgamma;
	unlink revmat=(all) shape=(all) pinvar=(all)statefreq=(all) tratio= (all); 
	showmodel;
	mcmc ngen=15000000 printfreq=1000 samplefreq=100 nchains=4 temp=0.2 checkfreq = 50000 diagnfreq = 1000 stopval = 0.01 stoprule = yes; 
	sumt relburnin = yes burninfrac = 0.25 contype = halfcompat;
	sump relburnin = yes burninfrac =0.25;
	outgroup 5;
	log stop;
end;

begin trees;
	tree con_50_majrule = [&U] (Cbivi_3FTx_045[&prob=1.0,prob_stddev=0.0,prob_range={1.0,1.0},prob(percent)="100",prob+-sd="100+-0",length_mean=0.0781543431,length_median=0.07624777,length_95%HPD={0.03735947,0.1248225},!color=#006eb4]:0.076248,Cbivi_3FTx_040[&prob=1.0,prob_stddev=0.0,prob_range={1.0,1.0},prob(percent)="100",prob+-sd="100+-0",length_mean=0.09266105,length_median=0.09067104,length_95%HPD={0.04886386,0.1388868},!color=#006eb4]:0.090671,(((((((((((((Cbivi_3FTx_005[&prob=1.0,prob_stddev=0.0,prob_range={1.0,1.0},prob(percent)="100",prob+-sd="100+-0",length_mean=0.109796,length_median=0.1080043,length_95%HPD={0.06449603,0.1584009},!color=#006eb4]:0.108004,Bungarus_multicinctus_multicinctus_AJ006137[&prob=1.0,prob_stddev=0.0,prob_range={1.0,1.0},prob(percent)="100",prob+-sd="100+-0",length_mean=0.0892333961,length_median=0.08685034,length_95%HPD={0.04466989,0.1340834}]:0.08685)[&prob=0.983419097,prob_stddev=0.00444721246,prob_range={0.980274443,0.986563751},prob(percent)="98",prob+-sd="98+-0",length_mean=0.0354735466,length_median=0.03312119,length_95%HPD={0.005770702,0.06777118}]:0.033121,((Micrurus_altirostris_F5CPD1[&prob=1.0,prob_stddev=0.0,prob_range={1.0,1.0},prob(percent)="100",prob+-sd="100+-0",length_mean=0.0190325774,length_median=0.01746268,length_95%HPD={0.002509144,0.03763914}]:0.017463,(Micrurus_tener_A0A194ARL8[&prob=1.0,prob_stddev=0.0,prob_range={1.0,1.0},prob(percent)="100",prob+-sd="100+-0",length_mean=0.00810120215,length_median=0.006779768,length_95%HPD={1.875406E-6,0.01991797}]:0.00678,Micrurus_tener_A0A0H4IUP1[&prob=1.0,prob_stddev=0.0,prob_range={1.0,1.0},prob(percent)="100",prob+-sd="100+-0",length_mean=0.0200132248,length_median=0.0184002,length_95%HPD={0.004061026,0.03827905}]:0.0184)[&prob=1.0,prob_stddev=0.0,prob_range={1.0,1.0},prob(percent)="100",prob+-sd="100+-0",length_mean=0.0313032022,length_median=0.02957785,length_95%HPD={0.008913533,0.05568964}]:0.029578)[&prob=1.0,prob_stddev=0.0,prob_range={1.0,1.0},prob(percent)="100",prob+-sd="100+-0",length_mean=0.062666834,length_median=0.06070378,length_95%HPD={0.02919397,0.1008193}]:0.060704,Ophiophagus_hannah_GDRF01029563[&prob=1.0,prob_stddev=0.0,prob_range={1.0,1.0},prob(percent)="100",prob+-sd="100+-0",length_mean=0.0486874748,length_median=0.04693293,length_95%HPD={0.01893804,0.08091625}]:0.046933)[&prob=0.576043453,prob_stddev=0.0113707137,prob_range={0.568003145,0.584083762},prob(percent)="58",prob+-sd="58+-1",length_mean=0.0162939709,length_median=0.01352498,length_95%HPD={1.417586E-5,0.03953554}]:0.013525)[&prob=0.999749857,prob_stddev=3.53755537E-4,prob_range={0.999499714,1.0},prob(percent)="100",prob+-sd="100+-0",length_mean=0.109523142,length_median=0.107097,length_95%HPD={0.05011124,0.1781685}]:0.107097,(((((Dendroaspis_viridis_GHPC01002805[&prob=1.0,prob_stddev=0.0,prob_range={1.0,1.0},prob(percent)="100",prob+-sd="100+-0",length_mean=0.010894756,length_median=0.009635783,length_95%HPD={9.81508E-4,0.0236618}]:0.009636,Dendroaspis_angusticeps_X51467[&prob=1.0,prob_stddev=0.0,prob_range={1.0,1.0},prob(percent)="100",prob+-sd="100+-0",length_mean=0.00371423187,length_median=0.002533026,length_95%HPD={4.19949E-6,0.01154862}]:0.002533)[&prob=1.0,prob_stddev=0.0,prob_range={1.0,1.0},prob(percent)="100",prob+-sd="100+-0",length_mean=0.132143195,length_median=0.1295537,length_95%HPD={0.08244724,0.187175}]:0.129554,Dendroaspis_angusticeps_X52292[&prob=1.0,prob_stddev=0.0,prob_range={1.0,1.0},prob(percent)="100",prob+-sd="100+-0",length_mean=0.0627867764,length_median=0.06059965,length_95%HPD={0.02972347,0.1005375}]:0.0606)[&prob=0.834584048,prob_stddev=0.0019709237,prob_range={0.833190395,0.835977702},prob(percent)="83",prob+-sd="83+-0",length_mean=0.0254696877,length_median=0.02357113,length_95%HPD={0.002190186,0.0522296}]:0.023571,(Dendroaspis_viridis_GHPC01000776[&prob=1.0,prob_stddev=0.0,prob_range={1.0,1.0},prob(percent)="100",prob+-sd="100+-0",length_mean=0.12917951,length_median=0.1280766,length_95%HPD={0.07695354,0.1831134}]:0.128077,(Dendroaspis_angusticeps_GILR01002772[&prob=1.0,prob_stddev=0.0,prob_range={1.0,1.0},prob(percent)="100",prob+-sd="100+-0",length_mean=0.0101007463,length_median=0.008970141,length_95%HPD={6.809397E-4,0.02191333}]:0.00897,Dendroaspis_viridis_GHPC01002655[&prob=1.0,prob_stddev=0.0,prob_range={1.0,1.0},prob(percent)="100",prob+-sd="100+-0",length_mean=0.0102631381,length_median=0.009144998,length_95%HPD={5.309031E-4,0.02228438}]:0.009145)[&prob=0.993246141,prob_stddev=0.0010107301,prob_range={0.992531447,0.993960835},prob(percent)="99",prob+-sd="99+-0",length_mean=0.0219729641,length_median=0.02024756,length_95%HPD={0.003887609,0.04447572}]:0.020248)[&prob=0.591337907,prob_stddev=0.0212253322,prob_range={0.576329331,0.606346484},prob(percent)="59",prob+-sd="59+-2",length_mean=0.0152821376,length_median=0.01323674,length_95%HPD={2.762666E-4,0.0351185}]:0.013237)[&prob=0.998695683,prob_stddev=8.33852336E-4,prob_range={0.998106061,0.999285306},prob(percent)="100",prob+-sd="100+-0",length_mean=0.0696297112,length_median=0.06796344,length_95%HPD={0.02909226,0.109079}]:0.067963,(Naja_naja_GHRX01001286[&prob=1.0,prob_stddev=0.0,prob_range={1.0,1.0},prob(percent)="100",prob+-sd="100+-0",length_mean=0.0242259311,length_median=0.02215096,length_95%HPD={0.002241863,0.05074484}]:0.022151,Naja_atra_GIJE01001707[&prob=1.0,prob_stddev=0.0,prob_range={1.0,1.0},prob(percent)="100",prob+-sd="100+-0",length_mean=0.128163754,length_median=0.1264514,length_95%HPD={0.07333061,0.1834815}]:0.126451)[&prob=0.959065895,prob_stddev=0.00760574404,prob_range={0.953687822,0.964443968},prob(percent)="96",prob+-sd="96+-1",length_mean=0.0378645353,length_median=0.03621414,length_95%HPD={0.008657474,0.07101198}]:0.036214)[&prob=0.987457118,prob_stddev=0.00161716817,prob_range={0.986313608,0.988600629},prob(percent)="99",prob+-sd="99+-0",length_mean=0.0460350867,length_median=0.04397854,length_95%HPD={0.008056916,0.08395925}]:0.043979,((Micrurus_fulvius_GDBF01000015[&prob=1.0,prob_stddev=0.0,prob_range={1.0,1.0},prob(percent)="100",prob+-sd="100+-0",length_mean=0.00549431841,length_median=0.004165281,length_95%HPD={1.745453E-6,0.01450064}]:0.004165,Micrurus_tener_GDBH01000045[&prob=1.0,prob_stddev=0.0,prob_range={1.0,1.0},prob(percent)="100",prob+-sd="100+-0",length_mean=0.00785737974,length_median=0.006691066,length_95%HPD={3.454331E-5,0.01815812}]:0.006691)[&prob=1.0,prob_stddev=0.0,prob_range={1.0,1.0},prob(percent)="100",prob+-sd="100+-0",length_mean=0.0466486882,length_median=0.04514534,length_95%HPD={0.01764921,0.07734365}]:0.045145,Micrurus_altirostris_JF754483[&prob=1.0,prob_stddev=0.0,prob_range={1.0,1.0},prob(percent)="100",prob+-sd="100+-0",length_mean=0.0502660271,length_median=0.04881778,length_95%HPD={0.02121177,0.08442911}]:0.048818)[&prob=1.0,prob_stddev=0.0,prob_range={1.0,1.0},prob(percent)="100",prob+-sd="100+-0",length_mean=0.0741399768,length_median=0.07208258,length_95%HPD={0.03348037,0.1197265}]:0.072083)[&prob=0.670883362,prob_stddev=0.00737832976,prob_range={0.665666095,0.676100629},prob(percent)="67",prob+-sd="67+-1",length_mean=0.0350289028,length_median=0.03228308,length_95%HPD={3.827313E-4,0.07326983}]:0.032283)[&prob=0.661020583,prob_stddev=0.0108653486,prob_range={0.653337621,0.668703545},prob(percent)="66",prob+-sd="66+-1",length_mean=0.046775501,length_median=0.04378005,length_95%HPD={1.297332E-4,0.09176363}]:0.04378,(Cbivi_3FTx_013[&prob=1.0,prob_stddev=0.0,prob_range={1.0,1.0},prob(percent)="100",prob+-sd="100+-0",length_mean=0.206398304,length_median=0.2036762,length_95%HPD={0.1271591,0.2904335},!color=#006eb4]:0.203676,((Micrurus_browni_A0A0H4BLZ7[&prob=1.0,prob_stddev=0.0,prob_range={1.0,1.0},prob(percent)="100",prob+-sd="100+-0",length_mean=0.00700136808,length_median=0.0057037,length_95%HPD={7.00571E-6,0.01750618}]:0.005704,Micrurus_diastema_A0A0H4BEF7[&prob=1.0,prob_stddev=0.0,prob_range={1.0,1.0},prob(percent)="100",prob+-sd="100+-0",length_mean=0.0039156899,length_median=0.002717811,length_95%HPD={8.814885E-7,0.01194943}]:0.002718)[&prob=0.729506146,prob_stddev=0.0232215242,prob_range={0.713086049,0.745926244},prob(percent)="73",prob+-sd="73+-2",length_mean=0.0103103952,length_median=0.009024172,length_95%HPD={1.903554E-6,0.02329409}]:0.009024,Micrurus_tener_A0A194ASF5[&prob=1.0,prob_stddev=0.0,prob_range={1.0,1.0},prob(percent)="100",prob+-sd="100+-0",length_mean=0.00707870808,length_median=0.005123665,length_95%HPD={3.149302E-6,0.01998586}]:0.005124)[&prob=1.0,prob_stddev=0.0,prob_range={1.0,1.0},prob(percent)="100",prob+-sd="100+-0",length_mean=0.132273308,length_median=0.1289745,length_95%HPD={0.07070042,0.2048428}]:0.128974)[&prob=0.995551029,prob_stddev=2.27414274E-4,prob_range={0.995390223,0.995711835},prob(percent)="100",prob+-sd="100+-0",length_mean=0.0855165182,length_median=0.08268245,length_95%HPD={0.02457941,0.1472251}]:0.082682,Micrurus_corallinus_GQ139603[&prob=1.0,prob_stddev=0.0,prob_range={1.0,1.0},prob(percent)="100",prob+-sd="100+-0",length_mean=0.408544555,length_median=0.4033734,length_95%HPD={0.2789961,0.5464355}]:0.403373)[&prob=0.533626358,prob_stddev=0.0207705036,prob_range={0.518939394,0.548313322},prob(percent)="53",prob+-sd="53+-2",length_mean=0.0355522887,length_median=0.03275595,length_95%HPD={0.002035411,0.07404779}]:0.032756,Naja_naja_KX657840[&prob=1.0,prob_stddev=0.0,prob_range={1.0,1.0},prob(percent)="100",prob+-sd="100+-0",length_mean=0.144008216,length_median=0.1414507,length_95%HPD={0.0803985,0.2133963}]:0.141451)[&prob=0.695165094,prob_stddev=0.00523052829,prob_range={0.691466552,0.698863636},prob(percent)="70",prob+-sd="70+-1",length_mean=0.0511133811,length_median=0.0472343,length_95%HPD={4.727472E-5,0.1094713}]:0.047234,((((Cbivi_3FTx_002[&prob=1.0,prob_stddev=0.0,prob_range={1.0,1.0},prob(percent)="100",prob+-sd="100+-0",length_mean=0.0603309852,length_median=0.0587914,length_95%HPD={0.02675293,0.09783059},!color=#006eb4]:0.058791,(Cbivi_3FTx_004[&prob=1.0,prob_stddev=0.0,prob_range={1.0,1.0},prob(percent)="100",prob+-sd="100+-0",length_mean=0.00369894207,length_median=0.002588954,length_95%HPD={4.150966E-6,0.01102679},!color=#006eb4]:0.002589,(Cbivi_3FTx_008[&prob=1.0,prob_stddev=0.0,prob_range={1.0,1.0},prob(percent)="100",prob+-sd="100+-0",length_mean=0.00635616973,length_median=0.005482502,length_95%HPD={9.914911E-5,0.01490669},!color=#006eb4]:0.005483,Cbivi_3FTx_018[&prob=1.0,prob_stddev=0.0,prob_range={1.0,1.0},prob(percent)="100",prob+-sd="100+-0",length_mean=0.0415206315,length_median=0.04063908,length_95%HPD={0.01947003,0.06512382},!color=#006eb4]:0.040639)[&prob=0.806442967,prob_stddev=0.00325960459,prob_range={0.804138079,0.808747856},prob(percent)="81",prob+-sd="81+-0",length_mean=0.00630101384,length_median=0.005278011,length_95%HPD={2.120579E-5,0.0150234},!color=#006eb4]:0.005278)[&prob=1.0,prob_stddev=0.0,prob_range={1.0,1.0},prob(percent)="100",prob+-sd="100+-0",length_mean=0.084253164,length_median=0.08209623,length_95%HPD={0.04530422,0.1292933},!color=#006eb4]:0.082096)[&prob=1.0,prob_stddev=0.0,prob_range={1.0,1.0},prob(percent)="100",prob+-sd="100+-0",length_mean=0.161817703,length_median=0.1587,length_95%HPD={0.09216881,0.2329697},!color=#006eb4]:0.1587,((((Micrurus_browni_A0A0H4J512[&prob=1.0,prob_stddev=0.0,prob_range={1.0,1.0},prob(percent)="100",prob+-sd="100+-0",length_mean=0.0535194917,length_median=0.0517951,length_95%HPD={0.02330919,0.08623276}]:0.051795,(Micrurus_spixii_IACM01029596[&prob=1.0,prob_stddev=0.0,prob_range={1.0,1.0},prob(percent)="100",prob+-sd="100+-0",length_mean=0.0208097283,length_median=0.01937589,length_95%HPD={0.005232747,0.03971172}]:0.019376,(Micrurus_surinamensis_IACN01070783[&prob=1.0,prob_stddev=0.0,prob_range={1.0,1.0},prob(percent)="100",prob+-sd="100+-0",length_mean=0.00442909645,length_median=0.003133264,length_95%HPD={6.619495E-7,0.01285039}]:0.003133,Micrurus_altirostris_JF754473[&prob=1.0,prob_stddev=0.0,prob_range={1.0,1.0},prob(percent)="100",prob+-sd="100+-0",length_mean=0.0163786997,length_median=0.01511599,length_95%HPD={0.003605677,0.03182901}]:0.015116)[&prob=0.626804603,prob_stddev=6.31706315E-4,prob_range={0.626357919,0.627251286},prob(percent)="63",prob+-sd="63+-0",length_mean=0.0078369585,length_median=0.00661687,length_95%HPD={1.553283E-4,0.01894566}]:0.006617)[&prob=0.999857061,prob_stddev=1.0107301E-4,prob_range={0.999785592,0.999928531},prob(percent)="100",prob+-sd="100+-0",length_mean=0.01937969,length_median=0.01791083,length_95%HPD={0.003473016,0.03722973}]:0.017911)[&prob=0.649138794,prob_stddev=0.00250155701,prob_range={0.647369926,0.650907662},prob(percent)="65",prob+-sd="65+-0",length_mean=0.0075181578,length_median=0.00601909,length_95%HPD={5.613138E-7,0.01967767}]:0.006019,(Micrurus_tener_A0A194ASE0[&prob=1.0,prob_stddev=0.0,prob_range={1.0,1.0},prob(percent)="100",prob+-sd="100+-0",length_mean=0.00813528725,length_median=0.006710378,length_95%HPD={2.599307E-5,0.01989698}]:0.00671,(Micrurus_diastema_A0A0G3YJD1[&prob=1.0,prob_stddev=0.0,prob_range={1.0,1.0},prob(percent)="100",prob+-sd="100+-0",length_mean=0.00380426774,length_median=0.002772949,length_95%HPD={3.529658E-7,0.01097013}]:0.002773,Micrurus_diastema_KP636956[&prob=1.0,prob_stddev=0.0,prob_range={1.0,1.0},prob(percent)="100",prob+-sd="100+-0",length_mean=0.00357396329,length_median=0.002395905,length_95%HPD={3.744707E-7,0.01085211}]:0.002396)[&prob=0.858276158,prob_stddev=4.54828547E-4,prob_range={0.857954545,0.85859777},prob(percent)="86",prob+-sd="86+-0",length_mean=0.00708457344,length_median=0.005782865,length_95%HPD={2.437477E-5,0.01704564}]:0.005783)[&prob=1.0,prob_stddev=0.0,prob_range={1.0,1.0},prob(percent)="100",prob+-sd="100+-0",length_mean=0.0274658764,length_median=0.02619587,length_95%HPD={0.008988689,0.04933747}]:0.026196)[&prob=0.98143582,prob_stddev=0.00224887448,prob_range={0.979845626,0.983026015},prob(percent)="98",prob+-sd="98+-0",length_mean=0.016819515,length_median=0.01531481,length_95%HPD={0.002384321,0.03460759}]:0.015315,(((Micrurus_altirostris_F5CPE3[&prob=1.0,prob_stddev=0.0,prob_range={1.0,1.0},prob(percent)="100",prob+-sd="100+-0",length_mean=0.217164033,length_median=0.211766,length_95%HPD={0.1226776,0.3276498}]:0.211766,(Micrurus_laticollaris_A0A0G3YLL2[&prob=1.0,prob_stddev=0.0,prob_range={1.0,1.0},prob(percent)="100",prob+-sd="100+-0",length_mean=0.0757419536,length_median=0.07355913,length_95%HPD={0.03113085,0.1233219}]:0.073559,Micrurus_tener_A0A194ASE2[&prob=1.0,prob_stddev=0.0,prob_range={1.0,1.0},prob(percent)="100",prob+-sd="100+-0",length_mean=0.0287624933,length_median=0.02658367,length_95%HPD={3.824216E-5,0.0608415}]:0.026584)[&prob=0.846715981,prob_stddev=0.0136701247,prob_range={0.837049743,0.856382218},prob(percent)="85",prob+-sd="85+-1",length_mean=0.058568681,length_median=0.05482473,length_95%HPD={0.00185622,0.1170029}]:0.054825)[&prob=1.0,prob_stddev=0.0,prob_range={1.0,1.0},prob(percent)="100",prob+-sd="100+-0",length_mean=0.244310374,length_median=0.2398914,length_95%HPD={0.1478774,0.360386}]:0.239891,(Naja_kaouthia_DQ066882[&prob=1.0,prob_stddev=0.0,prob_range={1.0,1.0},prob(percent)="100",prob+-sd="100+-0",length_mean=0.0987771662,length_median=0.09746687,length_95%HPD={0.05559972,0.1428111}]:0.097467,Micrurus_altirostris_JF754476[&prob=1.0,prob_stddev=0.0,prob_range={1.0,1.0},prob(percent)="100",prob+-sd="100+-0",length_mean=0.053899979,length_median=0.05299176,length_95%HPD={0.02401338,0.08841471}]:0.052992)[&prob=0.537610778,prob_stddev=0.0147313913,prob_range={0.527194111,0.548027444},prob(percent)="54",prob+-sd="54+-1",length_mean=0.0208160564,length_median=0.01833764,length_95%HPD={4.171004E-7,0.0479903}]:0.018338)[&prob=0.697291309,prob_stddev=0.00303219031,prob_range={0.695147227,0.699435392},prob(percent)="70",prob+-sd="70+-0",length_mean=0.0239494974,length_median=0.02248618,length_95%HPD={0.002133641,0.04682462}]:0.022486,(Micrurus_corallinus_IACJ01062270[&prob=1.0,prob_stddev=0.0,prob_range={1.0,1.0},prob(percent)="100",prob+-sd="100+-0",length_mean=0.142308967,length_median=0.139685,length_95%HPD={0.08684597,0.2023205}]:0.139685,(Micrurus_spixii_IACM01022253[&prob=1.0,prob_stddev=0.0,prob_range={1.0,1.0},prob(percent)="100",prob+-sd="100+-0",length_mean=0.135568124,length_median=0.1332654,length_95%HPD={0.07933516,0.1962284}]:0.133265,Micrurus_altirostris_JF754474[&prob=1.0,prob_stddev=0.0,prob_range={1.0,1.0},prob(percent)="100",prob+-sd="100+-0",length_mean=0.106715551,length_median=0.1047886,length_95%HPD={0.0523195,0.1579087}]:0.104789)[&prob=0.786896083,prob_stddev=0.0285278572,prob_range={0.766723842,0.807068325},prob(percent)="79",prob+-sd="79+-3",length_mean=0.0329426527,length_median=0.0310059,length_95%HPD={5.962007E-4,0.06672531}]:0.031006)[&prob=0.889544025,prob_stddev=0.0155652436,prob_range={0.878537736,0.900550314},prob(percent)="89",prob+-sd="89+-2",length_mean=0.0493188276,length_median=0.04744254,length_95%HPD={0.01188564,0.0905683}]:0.047443)[&prob=0.761828188,prob_stddev=0.019709237,prob_range={0.747891652,0.775764723},prob(percent)="76",prob+-sd="76+-2",length_mean=0.0199519247,length_median=0.01826586,length_95%HPD={0.002000226,0.04141065}]:0.018266)[&prob=0.677208405,prob_stddev=0.0222865988,prob_range={0.6614494,0.69296741},prob(percent)="68",prob+-sd="68+-2",length_mean=0.0220619455,length_median=0.02055373,length_95%HPD={9.733607E-4,0.04535832}]:0.020554,Dendroaspis_jamesoni_kaimosae_GHPB01000934[&prob=1.0,prob_stddev=0.0,prob_range={1.0,1.0},prob(percent)="100",prob+-sd="100+-0",length_mean=0.101947529,length_median=0.1018227,length_95%HPD={0.03637667,0.1626095}]:0.101823,(((Dendroaspis_viridis_GHPC01003265[&prob=1.0,prob_stddev=0.0,prob_range={1.0,1.0},prob(percent)="100",prob+-sd="100+-0",length_mean=0.116058262,length_median=0.1143396,length_95%HPD={0.06210769,0.1769048}]:0.11434,Dendroaspis_angusticeps_X53410[&prob=1.0,prob_stddev=0.0,prob_range={1.0,1.0},prob(percent)="100",prob+-sd="100+-0",length_mean=0.0732484312,length_median=0.0715307,length_95%HPD={0.03018585,0.1232302}]:0.071531)[&prob=0.928423385,prob_stddev=0.0107642756,prob_range={0.920811893,0.936034877},prob(percent)="93",prob+-sd="93+-1",length_mean=0.0574640115,length_median=0.05468501,length_95%HPD={0.00572811,0.1117464}]:0.054685,Dendroaspis_polylepis_GHPD01000011[&prob=1.0,prob_stddev=0.0,prob_range={1.0,1.0},prob(percent)="100",prob+-sd="100+-0",length_mean=0.227472885,length_median=0.2245993,length_95%HPD={0.1438259,0.3238237}]:0.224599)[&prob=0.613636364,prob_stddev=8.59120589E-4,prob_range={0.613028874,0.614243854},prob(percent)="61",prob+-sd="61+-0",length_mean=0.0456326979,length_median=0.04248698,length_95%HPD={6.893688E-5,0.09348679}]:0.042487,Dendroaspis_viridis_GHPC01002751[&prob=1.0,prob_stddev=0.0,prob_range={1.0,1.0},prob(percent)="100",prob+-sd="100+-0",length_mean=0.185161882,length_median=0.1823029,length_95%HPD={0.1103799,0.2652095}]:0.182303)[&prob=0.624803459,prob_stddev=0.0168539245,prob_range={0.612885935,0.636720983},prob(percent)="62",prob+-sd="62+-2",length_mean=0.0426055185,length_median=0.04007589,length_95%HPD={2.963512E-4,0.08901273}]:0.040076,Dendroaspis_angusticeps_GILR01000857[&prob=1.0,prob_stddev=0.0,prob_range={1.0,1.0},prob(percent)="100",prob+-sd="100+-0",length_mean=0.319338947,length_median=0.3137225,length_95%HPD={0.2104281,0.4424243}]:0.313723,(Laticauda_semifasciata_X02533[&prob=1.0,prob_stddev=0.0,prob_range={1.0,1.0},prob(percent)="100",prob+-sd="100+-0",length_mean=0.0491878666,length_median=0.0477829,length_95%HPD={0.02003478,0.08049939}]:0.047783,Laticauda_laticaudata_AB017963[&prob=1.0,prob_stddev=0.0,prob_range={1.0,1.0},prob(percent)="100",prob+-sd="100+-0",length_mean=0.0686418198,length_median=0.06724903,length_95%HPD={0.03399579,0.1062849}]:0.067249)[&prob=0.999892796,prob_stddev=1.51609516E-4,prob_range={0.999785592,1.0},prob(percent)="100",prob+-sd="100+-0",length_mean=0.0777235243,length_median=0.07658542,length_95%HPD={0.03655548,0.1228101}]:0.076585)[&prob=0.999463979,prob_stddev=5.05365052E-5,prob_range={0.999428245,0.999499714},prob(percent)="100",prob+-sd="100+-0",length_mean=0.0808369991,length_median=0.07927731,length_95%HPD={0.03077052,0.1364793}]:0.079277)[&prob=0.58403016,prob_stddev=0.00285531255,prob_range={0.582011149,0.586049171},prob(percent)="58",prob+-sd="58+-0",length_mean=0.0380275865,length_median=0.03432455,length_95%HPD={2.925135E-5,0.08165634}]:0.034325,Cbivi_3FTx_001[&prob=1.0,prob_stddev=0.0,prob_range={1.0,1.0},prob(percent)="100",prob+-sd="100+-0",length_mean=0.163055466,length_median=0.1607663,length_95%HPD={0.09871151,0.2274838},!color=#006eb4]:0.160766,((Naja_kaouthia_GHRW01000551[&prob=1.0,prob_stddev=0.0,prob_range={1.0,1.0},prob(percent)="100",prob+-sd="100+-0",length_mean=0.0119243819,length_median=0.01068876,length_95%HPD={7.01482E-4,0.02529656}]:0.010689,Bungarus_multicinctus_multicinctus_AJ007764[&prob=1.0,prob_stddev=0.0,prob_range={1.0,1.0},prob(percent)="100",prob+-sd="100+-0",length_mean=0.00863114398,length_median=0.007263757,length_95%HPD={3.105405E-4,0.02015537}]:0.007264)[&prob=1.0,prob_stddev=0.0,prob_range={1.0,1.0},prob(percent)="100",prob+-sd="100+-0",length_mean=0.120516558,length_median=0.1183431,length_95%HPD={0.06303956,0.181548}]:0.118343,(Bungarus_multicinctus_Y10870[&prob=1.0,prob_stddev=0.0,prob_range={1.0,1.0},prob(percent)="100",prob+-sd="100+-0",length_mean=0.020517787,length_median=0.019398,length_95%HPD={0.003742968,0.03918767}]:0.019398,Bungarus_multicinctus_multicinctus_AJ223250[&prob=1.0,prob_stddev=0.0,prob_range={1.0,1.0},prob(percent)="100",prob+-sd="100+-0",length_mean=0.0105872573,length_median=0.009043269,length_95%HPD={1.527744E-5,0.02434985}]:0.009043)[&prob=1.0,prob_stddev=0.0,prob_range={1.0,1.0},prob(percent)="100",prob+-sd="100+-0",length_mean=0.127887149,length_median=0.1251904,length_95%HPD={0.06808807,0.1921225}]:0.12519)[&prob=1.0,prob_stddev=0.0,prob_range={1.0,1.0},prob(percent)="100",prob+-sd="100+-0",length_mean=0.108178936,length_median=0.1052606,length_95%HPD={0.04962634,0.170994}]:0.105261)[&prob=0.693878645,prob_stddev=0.011699201,prob_range={0.685606061,0.702151229},prob(percent)="69",prob+-sd="69+-1",length_mean=0.0439450338,length_median=0.03996141,length_95%HPD={7.299108E-4,0.09447596}]:0.039961,Naja_haje_GHRV01000814[&prob=1.0,prob_stddev=0.0,prob_range={1.0,1.0},prob(percent)="100",prob+-sd="100+-0",length_mean=0.228424299,length_median=0.2240435,length_95%HPD={0.1452705,0.323276}]:0.224044)[&prob=0.992031161,prob_stddev=0.00591277111,prob_range={0.9878502,0.996212121},prob(percent)="99",prob+-sd="99+-1",length_mean=0.129717329,length_median=0.1277776,length_95%HPD={0.05049513,0.2092801}]:0.127778)[&prob=0.941019868,prob_stddev=0.00381550614,prob_range={0.938321898,0.943717839},prob(percent)="94",prob+-sd="94+-0",length_mean=0.0868068979,length_median=0.08374802,length_95%HPD={0.0155177,0.1605094}]:0.083748,((((((Cbivi_3FTx_016[&prob=1.0,prob_stddev=0.0,prob_range={1.0,1.0},prob(percent)="100",prob+-sd="100+-0",length_mean=0.0215452245,length_median=0.02000222,length_95%HPD={0.005038295,0.04092758},!color=#ff461e]:0.020002,Cbivi_3FTx_116[&prob=1.0,prob_stddev=0.0,prob_range={1.0,1.0},prob(percent)="100",prob+-sd="100+-0",length_mean=0.0114769287,length_median=0.009804627,length_95%HPD={5.653061E-4,0.02716654},!color=#ff461e]:0.009805)[&prob=0.716963265,prob_stddev=0.0469736816,prob_range={0.683747856,0.750178674},prob(percent)="72",prob+-sd="72+-5",length_mean=0.0119163403,length_median=0.01046516,length_95%HPD={0.001128902,0.02591688},!color=#ff461e]:0.010465,(Cbivi_3FTx_029[&prob=1.0,prob_stddev=0.0,prob_range={1.0,1.0},prob(percent)="100",prob+-sd="100+-0",length_mean=0.0127794259,length_median=0.01131676,length_95%HPD={5.854094E-6,0.02786264},!color=#ff461e]:0.011317,Cbivi_3FTx_032[&prob=1.0,prob_stddev=0.0,prob_range={1.0,1.0},prob(percent)="100",prob+-sd="100+-0",length_mean=0.0068938941,length_median=0.005223677,length_95%HPD={1.926321E-6,0.01924173},!color=#ff461e]:0.005224)[&prob=0.590498142,prob_stddev=0.0330761427,prob_range={0.567109777,0.613886507},prob(percent)="59",prob+-sd="59+-3",length_mean=0.011619172,length_median=0.01029688,length_95%HPD={3.7978E-4,0.02529247},!color=#ff461e]:0.010297,Cbivi_3FTx_034[&prob=1.0,prob_stddev=0.0,prob_range={1.0,1.0},prob(percent)="100",prob+-sd="100+-0",length_mean=0.0120918844,length_median=0.01066167,length_95%HPD={3.560848E-4,0.02709114},!color=#ff461e]:0.010662,Cbivi_3FTx_031[&prob=1.0,prob_stddev=0.0,prob_range={1.0,1.0},prob(percent)="100",prob+-sd="100+-0",length_mean=0.00687411195,length_median=0.005615437,length_95%HPD={6.599355E-7,0.01717976},!color=#ff461e]:0.005615)[&prob=0.843624929,prob_stddev=0.0178899229,prob_range={0.830974843,0.856275014},prob(percent)="84",prob+-sd="84+-2",length_mean=0.023835699,length_median=0.02243368,length_95%HPD={0.004851888,0.04645496},!color=#ff461e]:0.022434,Cbivi_3FTx_020[&prob=1.0,prob_stddev=0.0,prob_range={1.0,1.0},prob(percent)="100",prob+-sd="100+-0",length_mean=0.0153569445,length_median=0.01402402,length_95%HPD={0.001288428,0.0317525},!color=#ff461e]:0.014024,Cbivi_3FTx_022[&prob=1.0,prob_stddev=0.0,prob_range={1.0,1.0},prob(percent)="100",prob+-sd="100+-0",length_mean=0.00904943441,length_median=0.007611673,length_95%HPD={1.123989E-4,0.02123958},!color=#ff461e]:0.007612,(Cbivi_3FTx_024[&prob=1.0,prob_stddev=0.0,prob_range={1.0,1.0},prob(percent)="100",prob+-sd="100+-0",length_mean=0.0123974341,length_median=0.01117176,length_95%HPD={0.00117491,0.02578821},!color=#ff461e]:0.011172,Cbivi_3FTx_025[&prob=1.0,prob_stddev=0.0,prob_range={1.0,1.0},prob(percent)="100",prob+-sd="100+-0",length_mean=0.00654340473,length_median=0.005366354,length_95%HPD={5.005655E-6,0.017009},!color=#ff461e]:0.005366)[&prob=1.0,prob_stddev=0.0,prob_range={1.0,1.0},prob(percent)="100",prob+-sd="100+-0",length_mean=0.0294381846,length_median=0.02811317,length_95%HPD={0.009121356,0.0514687},!color=#ff461e]:0.028113)[&prob=1.0,prob_stddev=0.0,prob_range={1.0,1.0},prob(percent)="100",prob+-sd="100+-0",length_mean=0.18034537,length_median=0.177457,length_95%HPD={0.1085322,0.2594927},!color=#ff461e]:0.177457,(((Cbivi_3FTx_085[&prob=1.0,prob_stddev=0.0,prob_range={1.0,1.0},prob(percent)="100",prob+-sd="100+-0",length_mean=0.0211798247,length_median=0.0198519,length_95%HPD={0.004392619,0.03914619},!color=#006eb4]:0.019852,Cbivi_3FTx_081[&prob=1.0,prob_stddev=0.0,prob_range={1.0,1.0},prob(percent)="100",prob+-sd="100+-0",length_mean=0.00494190875,length_median=0.003607977,length_95%HPD={1.559713E-6,0.01445336},!color=#006eb4]:0.003608)[&prob=0.999428245,prob_stddev=5.05365052E-5,prob_range={0.99939251,0.999463979},prob(percent)="100",prob+-sd="100+-0",length_mean=0.0616933702,length_median=0.059725,length_95%HPD={0.0170626,0.1082368},!color=#006eb4]:0.059725,Cbivi_3FTx_044[&prob=1.0,prob_stddev=0.0,prob_range={1.0,1.0},prob(percent)="100",prob+-sd="100+-0",length_mean=0.186553229,length_median=0.1830126,length_95%HPD={0.1130087,0.2638054},!color=#006eb4]:0.183013)[&prob=0.565626787,prob_stddev=0.0166517785,prob_range={0.553852201,0.577401372},prob(percent)="57",prob+-sd="57+-2",length_mean=0.0328298944,length_median=0.02991799,length_95%HPD={0.001173548,0.06807696},!color=#006eb4]:0.029918,(Cbivi_3FTx_003[&prob=1.0,prob_stddev=0.0,prob_range={1.0,1.0},prob(percent)="100",prob+-sd="100+-0",length_mean=0.0383456776,length_median=0.0370021,length_95%HPD={0.0140207,0.06489957},!color=#006eb4]:0.037002,Cbivi_3FTx_009[&prob=1.0,prob_stddev=0.0,prob_range={1.0,1.0},prob(percent)="100",prob+-sd="100+-0",length_mean=0.00767262413,length_median=0.006267585,length_95%HPD={1.824777E-6,0.01967701},!color=#006eb4]:0.006268,Cbivi_3FTx_011[&prob=1.0,prob_stddev=0.0,prob_range={1.0,1.0},prob(percent)="100",prob+-sd="100+-0",length_mean=0.00608793886,length_median=0.004694928,length_95%HPD={3.545599E-7,0.01647864},!color=#006eb4]:0.004695)[&prob=1.0,prob_stddev=0.0,prob_range={1.0,1.0},prob(percent)="100",prob+-sd="100+-0",length_mean=0.106912874,length_median=0.1037852,length_95%HPD={0.05279897,0.1663575},!color=#006eb4]:0.103785)[&prob=0.70693968,prob_stddev=0.00424506644,prob_range={0.703937965,0.709941395},prob(percent)="71",prob+-sd="71+-0",length_mean=0.0459617923,length_median=0.04198302,length_95%HPD={1.562022E-5,0.09820289},!color=#006eb4]:0.041983)[&prob=0.999463979,prob_stddev=7.58047578E-4,prob_range={0.998927959,1.0},prob(percent)="100",prob+-sd="100+-0",length_mean=0.122178872,length_median=0.1199573,length_95%HPD={0.0557919,0.1951509},!color=#006eb4]:0.119957,(((Cbivi_3FTx_036[&prob=1.0,prob_stddev=0.0,prob_range={1.0,1.0},prob(percent)="100",prob+-sd="100+-0",length_mean=0.131520597,length_median=0.1303878,length_95%HPD={0.06841135,0.2012904},!color=#006eb4]:0.130388,Cbivi_3FTx_015[&prob=1.0,prob_stddev=0.0,prob_range={1.0,1.0},prob(percent)="100",prob+-sd="100+-0",length_mean=0.23069556,length_median=0.2277683,length_95%HPD={0.1443499,0.3143263},!color=#006eb4]:0.227768)[&prob=0.727826615,prob_stddev=0.0199366513,prob_range={0.713729274,0.741923957},prob(percent)="73",prob+-sd="73+-2",length_mean=0.042132097,length_median=0.03857461,length_95%HPD={4.648688E-5,0.0894264},!color=#006eb4]:0.038575,Cbivi_3FTx_095[&prob=1.0,prob_stddev=0.0,prob_range={1.0,1.0},prob(percent)="100",prob+-sd="100+-0",length_mean=0.0821800402,length_median=0.07956669,length_95%HPD={0.03897262,0.1300445},!color=#006eb4]:0.079567)[&prob=0.76849271,prob_stddev=0.0150346103,prob_range={0.757861635,0.779123785},prob(percent)="77",prob+-sd="77+-2",length_mean=0.0338978111,length_median=0.0316723,length_95%HPD={0.001857757,0.06713928},!color=#006eb4]:0.031672,((Cbivi_3FTx_038[&prob=1.0,prob_stddev=0.0,prob_range={1.0,1.0},prob(percent)="100",prob+-sd="100+-0",length_mean=0.00535142573,length_median=0.003936133,length_95%HPD={1.090838E-6,0.01512599},!color=#006eb4]:0.003936,(Cbivi_3FTx_067[&prob=1.0,prob_stddev=0.0,prob_range={1.0,1.0},prob(percent)="100",prob+-sd="100+-0",length_mean=0.00772121068,length_median=0.006622873,length_95%HPD={3.995548E-6,0.0182979},!color=#006eb4]:0.006623,Cbivi_3FTx_047[&prob=1.0,prob_stddev=0.0,prob_range={1.0,1.0},prob(percent)="100",prob+-sd="100+-0",length_mean=0.00738755306,length_median=0.006163531,length_95%HPD={7.641072E-6,0.01836213},!color=#006eb4]:0.006164)[&prob=1.0,prob_stddev=0.0,prob_range={1.0,1.0},prob(percent)="100",prob+-sd="100+-0",length_mean=0.0415345524,length_median=0.03999909,length_95%HPD={0.01755574,0.06856808},!color=#006eb4]:0.039999)[&prob=0.849324614,prob_stddev=0.0189764577,prob_range={0.835906232,0.862742996},prob(percent)="85",prob+-sd="85+-2",length_mean=0.0203693203,length_median=0.01854061,length_95%HPD={9.202589E-4,0.04330098},!color=#006eb4]:0.018541,Cbivi_3FTx_019[&prob=1.0,prob_stddev=0.0,prob_range={1.0,1.0},prob(percent)="100",prob+-sd="100+-0",length_mean=0.0943296083,length_median=0.09208785,length_95%HPD={0.0493966,0.1426055},!color=#006eb4]:0.092088)[&prob=0.86224271,prob_stddev=0.0276434684,prob_range={0.842695826,0.881789594},prob(percent)="86",prob+-sd="86+-3",length_mean=0.0323737372,length_median=0.02995776,length_95%HPD={0.00276325,0.06481369},!color=#006eb4]:0.029958)[&prob=0.547616495,prob_stddev=0.0033606776,prob_range={0.545240137,0.549992853},prob(percent)="55",prob+-sd="55+-0",length_mean=0.0297061036,length_median=0.02613648,length_95%HPD={1.512865E-5,0.06719216},!color=#006eb4]:0.026136)[&prob=0.994496855,prob_stddev=0.00444721246,prob_range={0.991352201,0.997641509},prob(percent)="99",prob+-sd="99+-0",length_mean=0.0683112692,length_median=0.06544251,length_95%HPD={0.02084244,0.1240155},!color=#006eb4]:0.065443,(Cbivi_3FTx_087[&prob=1.0,prob_stddev=0.0,prob_range={1.0,1.0},prob(percent)="100",prob+-sd="100+-0",length_mean=0.0633949869,length_median=0.0623806,length_95%HPD={0.0280401,0.09889204},!color=#006eb4]:0.062381,Cbivi_3FTx_096[&prob=1.0,prob_stddev=0.0,prob_range={1.0,1.0},prob(percent)="100",prob+-sd="100+-0",length_mean=0.0171267611,length_median=0.01467008,length_95%HPD={1.500819E-5,0.04058904},!color=#006eb4]:0.01467)[&prob=1.0,prob_stddev=0.0,prob_range={1.0,1.0},prob(percent)="100",prob+-sd="100+-0",length_mean=0.164953808,length_median=0.162538,length_95%HPD={0.08898177,0.2515359},!color=#006eb4]:0.162538,(Micrurus_tener_A0A194ARK8[&prob=1.0,prob_stddev=0.0,prob_range={1.0,1.0},prob(percent)="100",prob+-sd="100+-0",length_mean=0.171211453,length_median=0.1685956,length_95%HPD={0.08823865,0.2591872}]:0.168596,(Micrurus_altirostris_F5CPD3[&prob=1.0,prob_stddev=0.0,prob_range={1.0,1.0},prob(percent)="100",prob+-sd="100+-0",length_mean=0.10742382,length_median=0.105057,length_95%HPD={0.04497654,0.1734639}]:0.105057,Micrurus_corallinus_C6JUP2[&prob=1.0,prob_stddev=0.0,prob_range={1.0,1.0},prob(percent)="100",prob+-sd="100+-0",length_mean=0.183200878,length_median=0.1810833,length_95%HPD={0.1064688,0.2632126}]:0.181083)[&prob=0.813822184,prob_stddev=0.014908269,prob_range={0.803280446,0.824363922},prob(percent)="81",prob+-sd="81+-1",length_mean=0.0699270667,length_median=0.06635515,length_95%HPD={0.003278104,0.1399855}]:0.066355)[&prob=1.0,prob_stddev=0.0,prob_range={1.0,1.0},prob(percent)="100",prob+-sd="100+-0",length_mean=0.227420268,length_median=0.222613,length_95%HPD={0.1209661,0.3369321}]:0.222613,(Ophiophagus_hannah_AY354198[&prob=1.0,prob_stddev=0.0,prob_range={1.0,1.0},prob(percent)="100",prob+-sd="100+-0",length_mean=0.123659687,length_median=0.1215034,length_95%HPD={0.07014227,0.1804234}]:0.121503,(Naja_atra_AJ007765[&prob=1.0,prob_stddev=0.0,prob_range={1.0,1.0},prob(percent)="100",prob+-sd="100+-0",length_mean=0.0717954855,length_median=0.06979929,length_95%HPD={0.02626405,0.1166477}]:0.069799,(Hemachatus_haemachatus_GIJC01001863[&prob=1.0,prob_stddev=0.0,prob_range={1.0,1.0},prob(percent)="100",prob+-sd="100+-0",length_mean=0.0406054739,length_median=0.03825075,length_95%HPD={0.007188005,0.07578901}]:0.038251,Naja_pallida_GIJJ01002144[&prob=1.0,prob_stddev=0.0,prob_range={1.0,1.0},prob(percent)="100",prob+-sd="100+-0",length_mean=0.094902991,length_median=0.09257096,length_95%HPD={0.04731911,0.1442431}]:0.092571)[&prob=0.995926244,prob_stddev=9.09657094E-4,prob_range={0.995283019,0.996569468},prob(percent)="100",prob+-sd="100+-0",length_mean=0.0660138349,length_median=0.06363543,length_95%HPD={0.02300512,0.1106142}]:0.063635)[&prob=0.981811035,prob_stddev=0.00849013288,prob_range={0.975807604,0.987814465},prob(percent)="98",prob+-sd="98+-1",length_mean=0.049976805,length_median=0.04855429,length_95%HPD={0.01427086,0.08957541}]:0.048554)[&prob=0.781035592,prob_stddev=0.0381803297,prob_range={0.754038022,0.808033162},prob(percent)="78",prob+-sd="78+-4",length_mean=0.0343556306,length_median=0.0311413,length_95%HPD={2.509672E-5,0.07173276}]:0.031141)[&prob=0.667649371,prob_stddev=0.040808228,prob_range={0.638793596,0.696505146},prob(percent)="67",prob+-sd="67+-4",length_mean=0.0784210236,length_median=0.07543481,length_95%HPD={0.006316335,0.1531722}]:0.075435,(Cbivi_3FTx_046[&prob=1.0,prob_stddev=0.0,prob_range={1.0,1.0},prob(percent)="100",prob+-sd="100+-0",length_mean=0.00482605033,length_median=0.003206148,length_95%HPD={3.618078E-7,0.01435552},!color=#006eb4]:0.003206,Cbivi_3FTx_079[&prob=1.0,prob_stddev=0.0,prob_range={1.0,1.0},prob(percent)="100",prob+-sd="100+-0",length_mean=0.0176964285,length_median=0.01612884,length_95%HPD={0.003366142,0.03505473},!color=#006eb4]:0.016129)[&prob=1.0,prob_stddev=0.0,prob_range={1.0,1.0},prob(percent)="100",prob+-sd="100+-0",length_mean=0.27966554,length_median=0.2765721,length_95%HPD={0.1719916,0.3920064},!color=#006eb4]:0.276572,Cbivi_3FTx_070[&prob=1.0,prob_stddev=0.0,prob_range={1.0,1.0},prob(percent)="100",prob+-sd="100+-0",length_mean=0.282009934,length_median=0.2774786,length_95%HPD={0.1900385,0.3911269},!color=#006eb4]:0.277479,(Bungarus_fasciatus_DQ508407[&prob=1.0,prob_stddev=0.0,prob_range={1.0,1.0},prob(percent)="100",prob+-sd="100+-0",length_mean=0.231093657,length_median=0.2273566,length_95%HPD={0.1301023,0.3355373}]:0.227357,(((Hemachatus_haemachatus_GIJC01001288[&prob=1.0,prob_stddev=0.0,prob_range={1.0,1.0},prob(percent)="100",prob+-sd="100+-0",length_mean=0.0803472987,length_median=0.07790694,length_95%HPD={0.02743831,0.1358934}]:0.077907,Naja_kaouthia_GHRW01001429[&prob=1.0,prob_stddev=0.0,prob_range={1.0,1.0},prob(percent)="100",prob+-sd="100+-0",length_mean=0.142713743,length_median=0.1397353,length_95%HPD={0.08152144,0.2079158}]:0.139735)[&prob=0.873463408,prob_stddev=0.00176877768,prob_range={0.872212693,0.874714122},prob(percent)="87",prob+-sd="87+-0",length_mean=0.0478556085,length_median=0.04462598,length_95%HPD={0.00387576,0.09362151}]:0.044626,Dendroaspis_viridis_GHPC01001569[&prob=1.0,prob_stddev=0.0,prob_range={1.0,1.0},prob(percent)="100",prob+-sd="100+-0",length_mean=0.206968692,length_median=0.2025536,length_95%HPD={0.1299261,0.2945163}]:0.202554)[&prob=0.894010863,prob_stddev=0.0113707137,prob_range={0.885970555,0.902051172},prob(percent)="89",prob+-sd="89+-1",length_mean=0.0591500691,length_median=0.05480908,length_95%HPD={0.001271031,0.1212121}]:0.054809,Ophiophagus_hannah_DQ273574[&prob=1.0,prob_stddev=0.0,prob_range={1.0,1.0},prob(percent)="100",prob+-sd="100+-0",length_mean=0.147348634,length_median=0.143488,length_95%HPD={0.0758983,0.2299162}]:0.143488)[&prob=1.0,prob_stddev=0.0,prob_range={1.0,1.0},prob(percent)="100",prob+-sd="100+-0",length_mean=0.214517469,length_median=0.2097342,length_95%HPD={0.09828421,0.3458715}]:0.209734)[&prob=0.57248785,prob_stddev=0.0296396603,prob_range={0.551529445,0.593446255},prob(percent)="57",prob+-sd="57+-3",length_mean=0.0790274314,length_median=0.07523263,length_95%HPD={0.004523226,0.1558953}]:0.075233)[&prob=0.526640223,prob_stddev=0.0191786037,prob_range={0.513078902,0.540201544},prob(percent)="53",prob+-sd="53+-2",length_mean=0.0508354047,length_median=0.04728747,length_95%HPD={0.001192415,0.1026888}]:0.047287,((Cbivi_3FTx_017[&prob=1.0,prob_stddev=0.0,prob_range={1.0,1.0},prob(percent)="100",prob+-sd="100+-0",length_mean=0.0329781273,length_median=0.0305855,length_95%HPD={0.001863265,0.06566617},!color=#006eb4]:0.030586,Cbivi_3FTx_057[&prob=1.0,prob_stddev=0.0,prob_range={1.0,1.0},prob(percent)="100",prob+-sd="100+-0",length_mean=0.064201344,length_median=0.06231296,length_95%HPD={0.02235659,0.1052281},!color=#006eb4]:0.062313)[&prob=1.0,prob_stddev=0.0,prob_range={1.0,1.0},prob(percent)="100",prob+-sd="100+-0",length_mean=0.153106861,length_median=0.1495409,length_95%HPD={0.05335866,0.2571264},!color=#006eb4]:0.149541,((Micrurus_tener_A0A194ARJ0[&prob=1.0,prob_stddev=0.0,prob_range={1.0,1.0},prob(percent)="100",prob+-sd="100+-0",length_mean=0.191213027,length_median=0.1888002,length_95%HPD={0.0854092,0.2984071}]:0.1888,Micrurus_browni_A0A0H4IS74[&prob=1.0,prob_stddev=0.0,prob_range={1.0,1.0},prob(percent)="100",prob+-sd="100+-0",length_mean=0.140763249,length_median=0.1362611,length_95%HPD={0.04562015,0.2344405}]:0.136261)[&prob=0.991655946,prob_stddev=0.00174350943,prob_range={0.990423099,0.992888794},prob(percent)="99",prob+-sd="99+-0",length_mean=0.146810403,length_median=0.1422159,length_95%HPD={0.05498025,0.2621998}]:0.142216,Micrurus_diastema_A0A0H4BLZ2[&prob=1.0,prob_stddev=0.0,prob_range={1.0,1.0},prob(percent)="100",prob+-sd="100+-0",length_mean=0.212646355,length_median=0.2093531,length_95%HPD={0.09094676,0.3417575}]:0.209353)[&prob=0.997891652,prob_stddev=0.0010107301,prob_range={0.997176958,0.998606346},prob(percent)="100",prob+-sd="100+-0",length_mean=0.171783166,length_median=0.1668467,length_95%HPD={0.04779285,0.295461}]:0.166847)[&prob=0.709208834,prob_stddev=0.0300944889,prob_range={0.687928816,0.730488851},prob(percent)="71",prob+-sd="71+-3",length_mean=0.0816706358,length_median=0.07742206,length_95%HPD={0.002540047,0.1604578}]:0.077422)[&prob=0.551368639,prob_stddev=0.0191786037,prob_range={0.537807318,0.56492996},prob(percent)="55",prob+-sd="55+-2",length_mean=0.0524740486,length_median=0.04669521,length_95%HPD={2.940797E-5,0.1211087}]:0.046695,(((Cbivi_3FTx_068[&prob=1.0,prob_stddev=0.0,prob_range={1.0,1.0},prob(percent)="100",prob+-sd="100+-0",length_mean=0.0799149323,length_median=0.07815215,length_95%HPD={0.03829164,0.1254525},!color=#006eb4]:0.078152,(Cbivi_3FTx_082[&prob=1.0,prob_stddev=0.0,prob_range={1.0,1.0},prob(percent)="100",prob+-sd="100+-0",length_mean=0.00432409948,length_median=0.003029196,length_95%HPD={1.658531E-6,0.0128371},!color=#006eb4]:0.003029,Cbivi_3FTx_107[&prob=1.0,prob_stddev=0.0,prob_range={1.0,1.0},prob(percent)="100",prob+-sd="100+-0",length_mean=0.0367593941,length_median=0.03550148,length_95%HPD={0.01454952,0.06370952},!color=#006eb4]:0.035501)[&prob=0.781893225,prob_stddev=3.28487284E-4,prob_range={0.781660949,0.7821255},prob(percent)="78",prob+-sd="78+-0",length_mean=0.0192681816,length_median=0.01612108,length_95%HPD={1.269309E-6,0.04863193},!color=#006eb4]:0.016121)[&prob=1.0,prob_stddev=0.0,prob_range={1.0,1.0},prob(percent)="100",prob+-sd="100+-0",length_mean=0.18567992,length_median=0.1820557,length_95%HPD={0.09479506,0.2869108},!color=#006eb4]:0.182056,((Micrurus_altirostris_F5CPE0[&prob=1.0,prob_stddev=0.0,prob_range={1.0,1.0},prob(percent)="100",prob+-sd="100+-0",length_mean=0.140358589,length_median=0.1371865,length_95%HPD={0.07860605,0.2065455}]:0.137187,Micrurus_corallinus_C6JUP1[&prob=1.0,prob_stddev=0.0,prob_range={1.0,1.0},prob(percent)="100",prob+-sd="100+-0",length_mean=0.134858111,length_median=0.1319967,length_95%HPD={0.07361459,0.1967929}]:0.131997)[&prob=0.989208119,prob_stddev=0.00166770467,prob_range={0.988028874,0.990387364},prob(percent)="99",prob+-sd="99+-0",length_mean=0.0625643967,length_median=0.06035739,length_95%HPD={0.01218206,0.1143889}]:0.060357,Micrurus_laticollaris_A0A0H4BFP9[&prob=1.0,prob_stddev=0.0,prob_range={1.0,1.0},prob(percent)="100",prob+-sd="100+-0",length_mean=0.0281339278,length_median=0.02469563,length_95%HPD={2.690788E-5,0.06761835}]:0.024696)[&prob=1.0,prob_stddev=0.0,prob_range={1.0,1.0},prob(percent)="100",prob+-sd="100+-0",length_mean=0.249556964,length_median=0.2452841,length_95%HPD={0.1280237,0.3764047}]:0.245284)[&prob=0.905392367,prob_stddev=0.0134679786,prob_range={0.895869068,0.914915666},prob(percent)="91",prob+-sd="91+-1",length_mean=0.0652268757,length_median=0.05975729,length_95%HPD={0.006069885,0.1378242}]:0.059757,Pseudonaja_textilis_AF082977[&prob=1.0,prob_stddev=0.0,prob_range={1.0,1.0},prob(percent)="100",prob+-sd="100+-0",length_mean=0.299543371,length_median=0.2933426,length_95%HPD={0.1878331,0.4291598}]:0.293343)[&prob=0.981364351,prob_stddev=0.00679715995,prob_range={0.976558033,0.986170669},prob(percent)="98",prob+-sd="98+-1",length_mean=0.105344851,length_median=0.1027653,length_95%HPD={0.02859163,0.1921671}]:0.102765)[&prob=0.99601558,prob_stddev=0.00174350943,prob_range={0.994782733,0.997248428},prob(percent)="100",prob+-sd="100+-0",length_mean=0.124230454,length_median=0.1210383,length_95%HPD={0.03898358,0.2073269},!color=#006eb4]:0.121038,((Cbivi_3FTx_110[&prob=1.0,prob_stddev=0.0,prob_range={1.0,1.0},prob(percent)="100",prob+-sd="100+-0",length_mean=0.110816536,length_median=0.1087285,length_95%HPD={0.05715661,0.1670529},!color=#006eb4]:0.108729,(Cbivi_3FTx_118[&prob=1.0,prob_stddev=0.0,prob_range={1.0,1.0},prob(percent)="100",prob+-sd="100+-0",length_mean=0.00488499726,length_median=0.003345372,length_95%HPD={2.240574E-8,0.01484152},!color=#006eb4]:0.003345,(Cbivi_3FTx_065[&prob=1.0,prob_stddev=0.0,prob_range={1.0,1.0},prob(percent)="100",prob+-sd="100+-0",length_mean=0.0191720652,length_median=0.01770468,length_95%HPD={0.003812251,0.03829064},!color=#006eb4]:0.017705,Cbivi_3FTx_039[&prob=1.0,prob_stddev=0.0,prob_range={1.0,1.0},prob(percent)="100",prob+-sd="100+-0",length_mean=0.0620589729,length_median=0.06029936,length_95%HPD={0.02855548,0.09793815},!color=#006eb4]:0.060299)[&prob=0.672884505,prob_stddev=0.00505365052,prob_range={0.669311035,0.676457976},prob(percent)="67",prob+-sd="67+-1",length_mean=0.0109929244,length_median=0.009482136,length_95%HPD={1.057177E-5,0.02507959},!color=#006eb4]:0.009482)[&prob=0.80851558,prob_stddev=0.0152872928,prob_range={0.797705832,0.819325329},prob(percent)="81",prob+-sd="81+-2",length_mean=0.0303139748,length_median=0.02764272,length_95%HPD={1.70517E-5,0.06146351},!color=#006eb4]:0.027643)[&prob=1.0,prob_stddev=0.0,prob_range={1.0,1.0},prob(percent)="100",prob+-sd="100+-0",length_mean=0.144342829,length_median=0.1408929,length_95%HPD={0.07720073,0.2162685},!color=#006eb4]:0.140893,Cbivi_3FTx_078[&prob=1.0,prob_stddev=0.0,prob_range={1.0,1.0},prob(percent)="100",prob+-sd="100+-0",length_mean=0.133604273,length_median=0.1311709,length_95%HPD={0.06775689,0.2006271},!color=#006eb4]:0.131171)[&prob=0.903319754,prob_stddev=0.0234236702,prob_range={0.886756718,0.91988279},prob(percent)="90",prob+-sd="90+-2",length_mean=0.0567801574,length_median=0.05320456,length_95%HPD={0.008510177,0.1111026},!color=#006eb4]:0.053205,(Cbivi_3FTx_041[&prob=1.0,prob_stddev=0.0,prob_range={1.0,1.0},prob(percent)="100",prob+-sd="100+-0",length_mean=0.0222282403,length_median=0.01997563,length_95%HPD={3.596895E-4,0.04752299},!color=#006eb4]:0.019976,Cbivi_3FTx_053[&prob=1.0,prob_stddev=0.0,prob_range={1.0,1.0},prob(percent)="100",prob+-sd="100+-0",length_mean=0.0294976489,length_median=0.02780731,length_95%HPD={0.004441009,0.0585078},!color=#006eb4]:0.027807)[&prob=1.0,prob_stddev=0.0,prob_range={1.0,1.0},prob(percent)="100",prob+-sd="100+-0",length_mean=0.0929541331,length_median=0.0909076,length_95%HPD={0.04072572,0.1473058},!color=#006eb4]:0.090908)[&prob=0.955260149,prob_stddev=0.0182436784,prob_range={0.94235992,0.968160377},prob(percent)="96",prob+-sd="96+-2",length_mean=0.0532316552,length_median=0.05063675,length_95%HPD={0.01073672,0.09830908},!color=#006eb4]:0.050637,((Cbivi_3FTx_037[&prob=1.0,prob_stddev=0.0,prob_range={1.0,1.0},prob(percent)="100",prob+-sd="100+-0",length_mean=0.00422311961,length_median=0.002983296,length_95%HPD={1.239314E-6,0.01256399},!color=#006eb4]:0.002983,Cbivi_3FTx_115[&prob=1.0,prob_stddev=0.0,prob_range={1.0,1.0},prob(percent)="100",prob+-sd="100+-0",length_mean=0.0164065149,length_median=0.01500727,length_95%HPD={0.003265843,0.03317345},!color=#006eb4]:0.015007)[&prob=0.792292024,prob_stddev=0.0100314963,prob_range={0.785198685,0.799385363},prob(percent)="79",prob+-sd="79+-1",length_mean=0.0128562562,length_median=0.01100235,length_95%HPD={4.906629E-7,0.03030785},!color=#006eb4]:0.011002,((Cbivi_3FTx_048[&prob=1.0,prob_stddev=0.0,prob_range={1.0,1.0},prob(percent)="100",prob+-sd="100+-0",length_mean=0.0124727909,length_median=0.01104451,length_95%HPD={0.001235605,0.02684966},!color=#006eb4]:0.011045,Cbivi_3FTx_051[&prob=1.0,prob_stddev=0.0,prob_range={1.0,1.0},prob(percent)="100",prob+-sd="100+-0",length_mean=0.00823807028,length_median=0.006819186,length_95%HPD={1.031001E-4,0.01977579},!color=#006eb4]:0.006819)[&prob=0.861474414,prob_stddev=4.29560294E-4,prob_range={0.861170669,0.861778159},prob(percent)="86",prob+-sd="86+-0",length_mean=0.0106458208,length_median=0.009159611,length_95%HPD={2.506945E-5,0.02514479},!color=#006eb4]:0.00916,Cbivi_3FTx_063[&prob=1.0,prob_stddev=0.0,prob_range={1.0,1.0},prob(percent)="100",prob+-sd="100+-0",length_mean=0.0150716302,length_median=0.01332741,length_95%HPD={0.001106568,0.03254373},!color=#006eb4]:0.013327)[&prob=1.0,prob_stddev=0.0,prob_range={1.0,1.0},prob(percent)="100",prob+-sd="100+-0",length_mean=0.0343179991,length_median=0.03216638,length_95%HPD={0.01045476,0.06236448},!color=#006eb4]:0.032166)[&prob=0.930638937,prob_stddev=0.00667081869,prob_range={0.925921955,0.935355918},prob(percent)="93",prob+-sd="93+-1",length_mean=0.0373798981,length_median=0.03598566,length_95%HPD={0.004884888,0.07027144},!color=#006eb4]:0.035986,(Cbivi_3FTx_100[&prob=1.0,prob_stddev=0.0,prob_range={1.0,1.0},prob(percent)="100",prob+-sd="100+-0",length_mean=0.00868851963,length_median=0.007286138,length_95%HPD={1.451997E-4,0.02077414},!color=#006eb4]:0.007286,Cbivi_3FTx_106[&prob=1.0,prob_stddev=0.0,prob_range={1.0,1.0},prob(percent)="100",prob+-sd="100+-0",length_mean=0.0159574231,length_median=0.01454538,length_95%HPD={0.002196992,0.03149069},!color=#006eb4]:0.014545)[&prob=1.0,prob_stddev=0.0,prob_range={1.0,1.0},prob(percent)="100",prob+-sd="100+-0",length_mean=0.163799481,length_median=0.1610735,length_95%HPD={0.09841287,0.2294495},!color=#006eb4]:0.161074,(Cbivi_3FTx_097[&prob=1.0,prob_stddev=0.0,prob_range={1.0,1.0},prob(percent)="100",prob+-sd="100+-0",length_mean=0.0604026831,length_median=0.05830952,length_95%HPD={0.02756084,0.09789971},!color=#006eb4]:0.05831,Cbivi_3FTx_088[&prob=1.0,prob_stddev=0.0,prob_range={1.0,1.0},prob(percent)="100",prob+-sd="100+-0",length_mean=0.0937439211,length_median=0.09229795,length_95%HPD={0.04868958,0.1409017},!color=#006eb4]:0.092298)[&prob=0.754663379,prob_stddev=0.0254956669,prob_range={0.73663522,0.772691538},prob(percent)="75",prob+-sd="75+-3",length_mean=0.0248428899,length_median=0.02260453,length_95%HPD={5.099319E-6,0.05228588},!color=#006eb4]:0.022605)[&prob=0.993728559,prob_stddev=0.00224887448,prob_range={0.992138365,0.995318754},prob(percent)="99",prob+-sd="99+-0",length_mean=0.0474732522,length_median=0.04505955,length_95%HPD={0.01285939,0.08687459},!color=#006eb4]:0.04506,(Cbivi_3FTx_012[&prob=1.0,prob_stddev=0.0,prob_range={1.0,1.0},prob(percent)="100",prob+-sd="100+-0",length_mean=0.0655027132,length_median=0.06302741,length_95%HPD={0.02639174,0.1061768},!color=#006eb4]:0.063027,Cbivi_3FTx_098[&prob=1.0,prob_stddev=0.0,prob_range={1.0,1.0},prob(percent)="100",prob+-sd="100+-0",length_mean=0.0671874004,length_median=0.06584958,length_95%HPD={0.02825156,0.1047465},!color=#006eb4]:0.06585)[&prob=0.946201401,prob_stddev=0.00260263002,prob_range={0.944361063,0.948041738},prob(percent)="95",prob+-sd="95+-0",length_mean=0.0324929043,length_median=0.03028497,length_95%HPD={0.003035016,0.06495286},!color=#006eb4]:0.030285)[&prob=0.991012722,prob_stddev=0.00346175061,prob_range={0.988564894,0.993460549},prob(percent)="99",prob+-sd="99+-0",length_mean=0.0515711241,length_median=0.04877309,length_95%HPD={0.01480439,0.09425737},!color=#006eb4]:0.048773,(((Cbivi_3FTx_058[&prob=1.0,prob_stddev=0.0,prob_range={1.0,1.0},prob(percent)="100",prob+-sd="100+-0",length_mean=0.0266770226,length_median=0.02495006,length_95%HPD={0.006271533,0.05222694},!color=#006eb4]:0.02495,Cbivi_3FTx_074[&prob=1.0,prob_stddev=0.0,prob_range={1.0,1.0},prob(percent)="100",prob+-sd="100+-0",length_mean=0.0279331767,length_median=0.02621035,length_95%HPD={0.005765661,0.05353108},!color=#006eb4]:0.02621)[&prob=1.0,prob_stddev=0.0,prob_range={1.0,1.0},prob(percent)="100",prob+-sd="100+-0",length_mean=0.0470049493,length_median=0.04509615,length_95%HPD={0.01613885,0.0818119},!color=#006eb4]:0.045096,Cbivi_3FTx_094[&prob=1.0,prob_stddev=0.0,prob_range={1.0,1.0},prob(percent)="100",prob+-sd="100+-0",length_mean=0.0811120323,length_median=0.07877888,length_95%HPD={0.03849808,0.1250549},!color=#006eb4]:0.078779)[&prob=0.682264866,prob_stddev=0.00472516324,prob_range={0.678923671,0.685606061},prob(percent)="68",prob+-sd="68+-0",length_mean=0.0218921386,length_median=0.01980278,length_95%HPD={1.485399E-5,0.04803671},!color=#006eb4]:0.019803,((Cbivi_3FTx_075[&prob=1.0,prob_stddev=0.0,prob_range={1.0,1.0},prob(percent)="100",prob+-sd="100+-0",length_mean=0.0133640778,length_median=0.01160952,length_95%HPD={6.375456E-4,0.02917401},!color=#006eb4]:0.01161,Cbivi_3FTx_102[&prob=1.0,prob_stddev=0.0,prob_range={1.0,1.0},prob(percent)="100",prob+-sd="100+-0",length_mean=0.0524472172,length_median=0.05049249,length_95%HPD={0.02368411,0.0867498},!color=#006eb4]:0.050492)[&prob=0.59651944,prob_stddev=0.00894496143,prob_range={0.590194397,0.602844483},prob(percent)="60",prob+-sd="60+-1",length_mean=0.00823006049,length_median=0.006618072,length_95%HPD={8.424649E-7,0.02122877},!color=#006eb4]:0.006618,Cbivi_3FTx_086[&prob=1.0,prob_stddev=0.0,prob_range={1.0,1.0},prob(percent)="100",prob+-sd="100+-0",length_mean=0.01441865,length_median=0.01272039,length_95%HPD={0.001428563,0.03159125},!color=#006eb4]:0.01272)[&prob=0.962603631,prob_stddev=0.00300692206,prob_range={0.960477416,0.964729846},prob(percent)="96",prob+-sd="96+-0",length_mean=0.0268126763,length_median=0.02505867,length_95%HPD={0.002614454,0.05401974},!color=#006eb4]:0.025059)[&prob=0.943592767,prob_stddev=0.00174350943,prob_range={0.94235992,0.944825615},prob(percent)="94",prob+-sd="94+-0",length_mean=0.0258343243,length_median=0.02350846,length_95%HPD={0.003965621,0.05246787},!color=#006eb4]:0.023508)[&prob=0.993674957,prob_stddev=0.00505365052,prob_range={0.990101487,0.997248428},prob(percent)="99",prob+-sd="99+-1",length_mean=0.0460037132,length_median=0.04359612,length_95%HPD={0.01232809,0.08607893},!color=#006eb4]:0.043596);
end;
